# Supplementary material for: Salmonella enterica serovar Braenderup shows clade-specific source associations and a high proportion of molecular epidemiological clustering
Source: Appl Environ Microbiol. 2025 Mar 21;91(4):e02594-24. doi: 10.1128/aem.02594-24 (PMC12016519; doi:10.1128/aem.02594-24)
Supplement: Supplemental tables — Tables S1 to S8. [file aem.02594-24-s0005.xlsx]

## Sheet: TS1-summary_stats_SE states
Table S1. Summary statistics of clinical southeastern USA isolates.
Sample	# contigs	# contigs (>= 1000 bp)	# contigs (>= 5000 bp)	# contigs (>= 10000 bp)	# contigs (>= 25000 bp)	# contigs (>= 50000 bp)	Total length	Total length (>= 0 bp)	Total length (>= 1000 bp)	Total length (>= 5000 bp)	Total length (>= 10000 bp)	Total length (>= 25000 bp)	Total length (>= 50000 bp)	Largest contig	GC (%)	N50	N75	L50	L75	# N's per 100 kbp
SRR12926050	142	142	115	100	60	28	4713541	4713541	4713541	4646573	4542380	3864681	2677872	281185	52.46	60011	32851	23	49	0
SRR15027037	126	126	112	96	69	33	4821393	4821393	4821393	4782681	4657192	4173142	2896245	164501	52.44	60948	36251	25	50	0
SRR15713852	150	150	131	109	69	33	4619736	4619736	4619736	4570057	4405073	3699208	2440117	159412	52.44	50917	29189	31	61	0
SRR13289997	119	119	104	89	61	35	4619240	4619240	4619240	4592449	4475441	3990212	3057450	268463	52.39	69852	38781	23	45	0
SRR16957484	134	134	110	97	62	36	4594800	4594800	4594800	4542120	4438565	3799300	2850987	221798	52.39	56152	36529	26	50	0
SRR13337538	75	75	67	62	52	34	4720691	4720691	4720691	4699227	4661320	4465558	3765900	228746	52.37	106164	60192	15	30	0
SRR10087565	96	96	81	72	58	37	4720532	4720532	4720532	4684632	4621696	4394180	3645141	299092	52.37	83821	52807	18	36	0
SRR14418106	74	74	68	62	55	36	4616353	4616353	4616353	4603244	4557091	4436565	3748637	388249	52.37	96068	58876	16	31	0
SRR7664624	98	98	84	77	58	32	4605059	4605059	4605059	4568334	4519311	4182505	3267559	253342	52.37	92067	46301	17	36	0
SRR6879301	56	56	46	41	36	23	4792982	4792982	4792982	4767696	4730678	4641699	4161608	710174	52.36	266840	90186	7	16	0
SRR13680588	75	75	66	59	50	34	4641776	4641776	4641776	4625073	4573266	4418928	3885216	322864	52.36	110633	60310	13	27	0
SRR14634711	108	108	89	83	57	37	4862234	4862234	4862234	4809452	4767289	4243296	3492102	243781	52.35	80566	46044	21	41	0
SRR16260943	70	70	58	53	44	34	4862086	4862086	4862086	4834500	4798373	4626731	4259206	397886	52.35	122453	74341	11	24	0
SRR12878636	92	92	80	74	58	34	4808645	4808645	4808645	4774131	4730341	4435669	3633725	305238	52.35	95178	50089	16	34	0
SRR17180719	85	85	67	62	46	32	4780039	4780039	4780039	4740109	4704760	4412063	3941570	327379	52.35	106868	60043	12	26	0
SRR13215589	63	63	54	52	46	31	4721883	4721883	4721883	4702073	4690450	4580092	4005780	529618	52.35	104058	77500	11	24	0
SRR7876462	92	92	81	73	57	33	4643302	4643302	4643302	4622847	4564045	4286149	3373737	217036	52.35	84048	48366	16	36	0
SRR9200745	103	103	87	80	61	37	4639755	4639755	4639755	4602994	4547239	4210009	3360639	246202	52.35	74734	45289	20	40	0
SRR16889084	99	99	82	73	57	37	4821052	4821052	4821052	4777736	4706800	4438538	3749329	295542	52.34	82874	52691	17	35	0
SRR16526332	115	115	93	82	62	36	4739040	4739040	4739040	4691635	4603212	4268406	3313606	178489	52.34	77490	44343	21	42	0
SRR13290002	89	89	74	67	55	41	4667864	4667864	4667864	4637404	4587526	4363609	3850942	271011	52.34	83707	57616	18	35	0
SRR10087567	81	81	71	65	52	36	4644496	4644496	4644496	4621404	4576550	4341678	3787040	272735	52.34	100096	56497	16	31	0
SRR12878640	66	66	56	53	43	28	4644482	4644482	4644482	4619660	4596104	4400086	3847277	335786	52.34	129759	77584	11	22	0
SRR12678559	65	65	56	51	43	32	4628183	4628183	4628183	4610344	4569264	4421168	4014386	484417	52.34	124691	71488	11	23	0
SRR13193811	83	83	75	67	54	34	4610099	4610099	4610099	4592574	4536221	4300794	3588496	328597	52.34	91555	53146	16	32	0
SRR12678547	66	66	59	54	47	31	4606744	4606744	4606744	4590311	4543477	4421622	3843223	484763	52.34	119766	60948	12	25	0
SRR12608619	86	86	69	67	51	32	4863912	4863912	4863912	4823666	4805928	4502807	3812759	391857	52.33	104667	58754	14	30	0
SRR16574514	96	96	81	72	58	32	4853640	4853640	4853640	4820390	4758927	4492224	3511465	423381	52.33	92131	49119	16	35	0
SRR16976229	61	61	52	50	44	31	4774714	4774714	4774714	4752344	4738797	4640730	4193496	370950	52.33	121026	86357	11	22	0
SRR16798029	42	42	34	33	31	22	4764640	4764640	4764640	4750531	4745343	4710910	4391582	513492	52.33	249358	142051	7	14	0
SRR14670425	130	130	115	99	70	35	4752905	4752905	4752905	4713131	4581510	4061559	2815409	145383	52.33	55663	35070	27	54	0
SRR10685251	67	67	57	54	48	32	4733492	4733492	4733492	4707449	4688368	4588065	4032089	463389	52.33	143749	61044	12	24	0
SRR15654513	33	33	24	23	23	19	4715897	4715897	4715897	4697790	4692187	4692187	4544691	513426	52.33	396598	182597	6	10	0
SRR14891509	58	58	50	48	42	30	4713201	4713201	4713201	4697202	4682411	4579732	4122090	458998	52.33	139917	78641	10	22	0
SRR14253404	62	62	53	49	38	30	4709872	4709872	4709872	4685078	4656591	4440895	4145260	419289	52.33	146906	90638	11	21	0
SRR13082382	35	35	32	30	26	22	4689785	4689785	4689785	4684443	4672080	4600145	4450564	669150	52.33	200812	138760	6	13	0
SRR9291297	35	35	30	29	26	19	4681215	4681215	4681215	4670998	4665797	4610309	4363637	861073	52.33	270787	160750	6	11	0
SRR10108411	95	95	77	70	60	37	4649896	4649896	4649896	4611083	4560397	4382424	3527193	300195	52.33	70363	51220	17	37	0
SRR15013333	89	89	77	74	55	33	4647800	4647800	4647800	4615015	4590081	4226882	3510873	356156	52.33	90015	52477	16	33	0
SRR8054443	75	75	66	64	52	32	4646566	4646566	4646566	4627853	4615969	4381364	3654568	253413	52.33	107129	53117	14	29	0
SRR12749113	70	70	62	56	47	37	4646009	4646009	4646009	4632376	4587984	4410342	4054219	252863	52.33	124895	68478	14	27	0
SRR11207354	93	93	78	71	58	36	4640521	4640521	4640521	4596807	4539660	4310059	3562824	193300	52.33	99128	51564	17	35	0
SRR15611812	72	72	62	58	51	34	4636350	4636350	4636350	4613066	4579839	4473433	3863893	387600	52.33	104529	58499	12	27	0
SRR13207813	77	77	67	62	51	38	4617065	4617065	4617065	4594029	4554148	4341501	3914457	233464	52.33	101178	62818	16	31	0
SRR10484344	64	64	59	54	43	32	4616642	4616642	4616642	4603124	4566526	4371950	3996481	421678	52.33	124796	74895	11	24	0
SRR12506600	80	80	65	64	49	36	4894923	4894923	4894923	4864895	4859694	4588840	4116149	282729	52.32	114867	66252	14	29	0
SRR12781155	29	29	22	18	17	14	4803874	4803874	4803874	4790463	4767603	4744867	4632909	765015	52.32	444201	292154	5	8	0
SRR19127887	70	70	63	59	48	30	4753188	4753188	4753188	4733913	4704950	4513437	3879810	466450	52.32	98453	69414	11	25	0
SRR12594440	48	48	41	40	37	31	4749541	4749541	4749541	4733683	4728080	4676065	4457745	376602	52.32	160363	101011	10	19	0
SRR11305846	82	82	67	63	50	36	4744949	4744949	4744949	4711849	4680459	4458597	3963938	370483	52.32	98986	60269	14	29	0
SRR12476771	75	75	62	57	50	36	4735592	4735592	4735592	4701218	4656574	4524190	4004275	537627	52.32	103417	58940	13	28	0
SRR15374415	122	122	99	89	63	35	4734508	4734508	4734508	4669145	4592197	4105911	3085416	270227	52.32	62090	39865	23	46	0
SRR11284113	63	63	57	55	47	32	4734363	4734363	4734363	4721131	4706950	4550818	4030164	649128	52.32	119061	60930	10	24	0
SRR5501136	44	44	38	37	32	27	4688012	4688012	4688012	4674327	4666337	4578324	4418494	484308	52.32	225269	132824	8	14	0
SRR10210573	121	121	101	88	69	36	4675616	4675616	4675616	4620864	4521463	4198157	3099662	195104	52.32	67667	37047	23	46	0
SRR14593436	56	56	47	46	40	29	4650894	4650894	4650894	4632919	4627718	4512957	4137950	397883	52.32	160122	92623	11	21	0
SRR12075336	67	67	59	55	48	34	4650359	4650359	4650359	4634131	4607384	4477045	3971850	299126	52.32	125170	66697	13	26	0
SRR9708956	80	80	71	66	51	33	4640611	4640611	4640611	4621278	4584640	4337954	3717713	317602	52.32	112845	57553	14	29	0
SRR7442057	73	73	64	60	51	40	4635037	4635037	4635037	4616254	4589450	4426338	4051358	280302	52.32	97516	60912	16	30	0
SRR12768717	34	34	31	29	25	21	4632838	4632838	4632838	4624857	4610223	4530143	4381760	729120	52.32	307854	148661	5	11	0
SRR18685505	76	76	63	61	51	35	4615726	4615726	4615726	4580333	4566976	4396051	3845090	282266	52.32	101468	61929	15	29	0
SRR10871976	55	55	45	44	41	29	4602122	4602122	4602122	4582607	4577004	4530214	4106436	671097	52.32	130946	90859	10	20	0
SRR10010440	67			51	43	30	4598799	4598799	4598799	4575175	4536628	4389072	3916808	309538	52.32	114951	81615	12	24	0
SRR12635688	37	37	32	30	29	23	4842988	4842988	4842988	4832955	4821516	4799307	4599848	623959	52.31	340904	143981	6	12	0
SRR15178051	35	35	23	22	21	18	4833874	4833874	4833874	4810440	4801737	4778856	4669632	1286752	52.31	397697	200797	4	8	0
SRR13119945	22	22	17	16	16	14	4813076	4813076	4813076	4801153	4795550	4795550	4713581	1489329	52.31	444267	232824	3	7	0
SRR9951160	33			20	19	17	4804490	4804490	4804490	4782854	4777251	4752672	4670670	1248172	52.31	336178	200798	4	9	0
SRR12383924	30	30	20	19	18	16	4802919	4802919	4802919	4784215	4778612	4754032	4672028	1250704	52.31	397420	180448	4	8	0
SRR12506595	31	31	22	21	19	16	4801883	4801883	4801883	4787417	4781814	4742738	4611077	933396	52.31	317666	232826	5	9	0
SRR18791032	63	63	54	51	39	29	4799869	4799869	4799869	4769628	4747098	4549769	4150758	275659	52.31	144731	90130	11	21	0
SRR11893126	59	59	49	48	41	29	4796984	4796984	4796984	4774584	4769383	4634488	4186346	322920	52.31	195761	70385	9	20	0
SRR16327306	44	44	38	36	34	27	4795768	4795768	4795768	4784308	4771945	4733604	4495892	484534	52.31	176534	127562	8	16	0
SRR10874149	76	76	63	56	49	32	4767765	4767765	4767765	4734099	4679407	4559100	3908123	484368	52.31	129777	65049	13	27	0
SRR12826974	43	43	35	34	30	27	4759592	4759592	4759592	4746186	4740583	4655108	4543014	744623	52.31	197518	128294	7	15	0
SRR9200755	54	54	45	42	39	33	4720177	4720177	4720177	4700642	4679940	4636183	4419888	484785	52.31	160164	90335	10	20	0
SRR10981311	35	35	32	31	30	23	4719726	4719726	4719726	4715250	4710049	4690635	4463869	1013777	52.31	250264	135679	6	12	0
SRR9903495	94	94	80	73	53	37	4686976	4686976	4686976	4646376	4597564	4225497	3667358	279946	52.31	81869	53692	17	35	0
SRR7747045	29			22	22	19	4672348	4672348	4672348	4656562	4656562	4656562	4544647	834807	52.31	336180	162013	5	9	0
SRR8103404	67	67	53	51	44	32	4659132	4659132	4659132	4631196	4611606	4480684	4065873	315871	52.31	137673	66008	11	23	0
SRR10106554	67	67	59	53	44	32	4656770	4656770	4656770	4637934	4587968	4419511	4026646	387091	52.31	136081	70029	11	23	0
SRR11728768	58	58	50	48	45	31	4655999	4655999	4655999	4633643	4615339	4569032	4049430	737917	52.31	123177	77590	10	22	0
SRR12158700	60	60	53	49	40	31	4655584	4655584	4655584	4633027	4606099	4429161	4118663	546626	52.31	140652	77500	10	22	0
SRR14962784	66	66	54	52	42	32	4654718	4654718	4654718	4627990	4612122	4424745	4049138	353369	52.31	135301	77711	12	23	0
SRR18656131	51	51	43	41	35	26	4654069	4654069	4654069	4633660	4618202	4516479	4195082	422255	52.31	169494	110167	9	17	0
SRR10209627	54	54	47	42	40	30	4653529	4653529	4653529	4635611	4596246	4556810	4187807	292551	52.31	148932	105719	11	20	0
SRR10340742	39	39	31	29	29	23	4653086	4653086	4653086	4633475	4618496	4618496	4400952	595210	52.31	274856	131411	6	13	0
SRR8303593	74	74	64	61	53	35	4651771	4651771	4651771	4628392	4609669	4477756	3817332	306289	52.31	105165	60470	14	29	0
SRR12362733	47	47	40	39	37	27	4650959	4650959	4650959	4638537	4632934	4600881	4257762	335563	52.31	193288	110998	9	17	0
SRR11604866	62	62	54	50	43	33	4640425	4640425	4640425	4626219	4593047	4458225	4135235	493271	52.31	120954	77590	11	22	0
SRR8601620	26	26	25	23	23	20	4636986	4636986	4636986	4634493	4623207	4623207	4511290	595370	52.31	336174	180888	6	11	0
SRR17145037	56	56	45	43	39	30	4625795	4625795	4625795	4597368	4582281	4502420	4182253	437621	52.31	149842	90192	10	20	0
SRR9119501	33	33	31	30	27	21	4621998	4621998	4621998	4619109	4613389	4558565	4340939	564169	52.31	239036	160178	7	12	0
SRR9166960	36	36	33	31	28	22	4620563	4620563	4620563	4617067	4601501	4543556	4356922	713478	52.31	307469	150151	6	12	0
SRR9137270	34	34	32	31	29	23	4619075	4619075	4619075	4616597	4610877	4569596	4366326	971429	52.31	309346	135562	5	11	0
SRR14718727	48	48	37	35	31	25	4880313	4880313	4880313	4858493	4847112	4767501	4561751	467098	52.3	235079	143685	7	14	0
SRR13483106	33	33	22	21	20	17	4844239	4844239	4844239	4823653	4818005	4795124	4686471	969609	52.3	335916	232170	5	9	0
SRR8394273	37	37	25	23	20	17	4830822	4830822	4830822	4808065	4796920	4735470	4618697	768031	52.3	381173	232952	5	9	0
SRR13398787	21	21	17	16	16	14	4818212	4818212	4818212	4810044	4804441	4804441	4722284	1286727	52.3	445507	232824	3	7	0
SRR9688642	32	32	22	20	18	14	4799621	4799621	4799621	4782288	4772040	4733591	4593759	1245452	52.3	397420	291048	4	7	0
SRR16089590	30	30	21	20	18	15	4795439	4795439	4795439	4777095	4771894	4732226	4615449	1245452	52.3	381927	232955	4	8	0
SRR10298416	66	66	51	49	42	33	4793920	4793920	4793920	4762927	4744385	4629713	4273530	606380	52.3	108755	88097	12	24	0
SRR14878100	54	54	39	38	36	25	4789132	4789132	4789132	4760138	4754535	4709214	4309812	744523	52.3	200941	102783	7	15	0
SRR10885541	44	44	39	36	33	26	4784345	4784345	4784345	4773385	4756216	4683622	4430469	513629	52.3	181251	114159	8	16	0
SRR9283087	35	35	29	26	26	23	4777874	4777874	4777874	4765865	4749513	4749513	4629170	676457	52.3	266427	173970	6	12	0
SRR9271652	73	73	63	60	46	31	4772910	4772910	4772910	4752720	4731975	4477928	3924144	362831	52.3	115403	61151	12	26	0
SRR12744180	39	39	30	28	26	21	4771762	4771762	4771762	4753434	4739494	4698336	4519396	744547	52.3	308244	164377	6	11	0
SRR13327842	58	58	53	49	44	29	4770570	4770570	4770570	4761420	4731398	4655441	4098156	410091	52.3	143181	77812	10	22	0
SRR12693352	48	48	34	32	30	25	4759993	4759993	4759993	4735199	4723166	4673690	4494075	485015	52.3	277122	128926	7	14	0
SRR13260338	48	48	39	37	35	26	4757502	4757502	4757502	4737892	4722911	4691989	4398529	934760	52.3	170243	121026	8	16	0
SRR8734075	21	21	16	15	15	13	4722348	4722348	4722348	4713215	4707288	4707288	4625286	1248602	52.3	589791	232955	3	7	0
SRR7269213	20	20	15	14	14	12	4722306	4722306	4722306	4713173	4707246	4707246	4625244	1411517	52.3	589791	307911	3	6	0
SRR13234061	40	40	32	29	24	21	4703169	4703169	4703169	4685930	4666737	4581599	4478714	807384	52.3	281555	136822	5	11	0
SRR10969705	18	18	14	13	13	11	4702439	4702439	4702439	4693675	4688474	4688474	4606470	1412091	52.3	537693	335916	3	6	0
SRR16149090	87	87	70	63	50	32	4686785	4686785	4686785	4640968	4591753	4348424	3687507	381736	52.3	119443	52500	12	29	0
SRR9735404	50	50	42	39	33	23	4685390	4685390	4685390	4668364	4647597	4536733	4168911	1243295	52.3	238421	97243	5	13	0
SRR12660165	35	35	30	29	28	24	4682313	4682313	4682313	4672176	4666573	4655158	4498978	417927	52.3	308241	135129	7	13	0
SRR7235929	40	40	36	33	31	24	4671262	4671262	4671262	4663317	4639032	4601112	4366109	718745	52.3	251907	102538	6	13	0
SRR7874572	26	26	21	20	20	18	4660326	4660326	4660326	4650327	4645254	4645254	4563252	1243632	52.3	398402	174246	4	8	0
SRR12125869	42	42	33	29	29	24	4658632	4658632	4658632	4638154	4610722	4610722	4412370	647637	52.3	264127	148561	7	13	0
SRR10311926	58	58	52	49	42	32	4657145	4657145	4657145	4643896	4623398	4494207	4098086	318240	52.3	139202	83587	12	23	0
SRR10834017	33	33	27	27	26	22	4655890	4655890	4655890	4641796	4641796	4622405	4474312	484783	52.3	317743	148708	6	12	0
SRR14521578	96	96	83	78	63	42	4655751	4655751	4655751	4628813	4594144	4335832	3577175	192557	52.3	78228	52315	22	41	0
SRR12125876	44	44	37	36	32	23	4655457	4655457	4655457	4638425	4633224	4553484	4227542	618852	52.3	180975	120397	7	15	0
SRR7747041	38			30	28	23	4655099	4655099	4655099	4648564	4620606	4578890	4404564	595541	52.3	270815	127304	6	12	0
SRR16976481	60	60	43	42	35	25	4641455	4641455	4641455	4607762	4601224	4480877	4108774	422473	52.3	212159	91502	8	17	0
SRR8298789	39			31	30	25	4634849	4634849	4634849	4627834	4607115	4593306	4416131	418611	52.3	225259	135259	8	14	0
SRR6979096	34	34	31	28	26	22	4624333	4624333	4624333	4616405	4594536	4556323	4414104	737961	52.3	308516	119653	6	12	0
SRR5765105	21			14	14	11	4616401	4616401	4616401	4605872	4600269	4600269	4482030	1597547	52.3	497106	336179	3	5	0
SRR6879915	38	38	27	26	22	19	4951214	4951214	4951214	4924805	4915522	4835304	4706222	1151506	52.29	397416	190423	4	9	0
SRR12800234	47	47	33	30	27	22	4907176	4907176	4907176	4881503	4864019	4804321	4615462	470864	52.29	307469	149932	7	12	0
SRR9675419	29	29	19	18	17	14	4878220	4878220	4878220	4858921	4853318	4828740	4716689	1295156	52.29	397420	202772	4	8	0
SRR13061904	38	38	32	31	30	25	4872440	4872440	4872440	4860471	4850781	4839366	4661317	646308	52.29	224291	121026	7	14	0
SRR7642183	30	30	18	18	16	14	4847077	4847077	4847077	4820247	4820247	4773174	4691017	1459654	52.29	397231	266716	4	7	0
SRR15881146	20	20	15	14	14	12	4819553	4819553	4819553	4809825	4804624	4804624	4722467	1452201	52.29	428860	336179	4	7	0
SRR5787090	46	46	38	37	30	26	4817515	4817515	4817515	4801606	4796003	4666117	4505075	423715	52.29	187045	132838	8	15	0
SRR15877936	31	31	22	20	18	14	4810083	4810083	4810083	4793013	4781746	4747300	4602219	1451994	52.29	374473	266690	4	7	0
SRR8384803	31			22	20	18	4806680	4806680	4806680	4797822	4769365	4732563	4650821	824811	52.29	317663	209228	6	10	0
SRR12362778	40	40	30	29	28	21	4805480	4805480	4805480	4785424	4779821	4765967	4517284	918467	52.29	283336	160572	6	12	0
SRR10204657	54	54	39	37	32	27	4796577	4796577	4796577	4766432	4754205	4650455	4487207	913103	52.29	224527	102595	7	15	0
SRR5714331	30	30	19	18	18	14	4784529	4784529	4784529	4761307	4755704	4755704	4602373	1411843	52.29	381240	291013	4	7	0
SRR5632210	26	26	17	17	17	14	4775411	4775411	4775411	4755783	4755783	4755783	4626887	1251576	52.29	496783	232170	3	7	0
SRR5921416	25	25	17	17	17	15	4773064	4773064	4773064	4755942	4755942	4755942	4673940	1411695	52.29	497767	233599	3	7	0
SRR9730518	32	32	20	19	18	16	4761617	4761617	4761617	4741572	4735969	4711390	4629421	1248573	52.29	398402	232953	4	8	0
SRR18791029	30	30	19	18	17	14	4761615	4761615	4761615	4742270	4737069	4714188	4593881	1251083	52.29	397886	232824	4	8	0
SRR13380392	49	49	43	40	35	27	4758346	4758346	4758346	4744318	4719544	4619085	4335872	484473	52.29	160622	105539	9	18	0
SRR6051261	71	71	61	57	48	36	4757960	4757960	4757960	4728961	4694124	4545716	4146517	383813	52.29	115312	68129	12	26	0
SRR12165058	90	90	76	70	55	38	4751729	4751729	4751729	4715839	4676123	4393805	3758756	230706	52.29	92068	53226	18	35	0
SRR17428632	50	50	44	43	42	35	4733537	4733537	4733537	4717129	4711526	4692223	4422868	356240	52.29	151034	88092	12	22	0
SRR14821633	32	32	24	23	23	20	4731955	4731955	4731955	4712096	4706895	4706895	4583418	1020262	52.29	233599	161938	6	12	0
SRR12672562	24	24	20	19	19	17	4727118	4727118	4727118	4721522	4715919	4715919	4633917	841709	52.29	340479	200812	5	9	0
SRR15296242	33	33	28	27	27	22	4725359	4725359	4725359	4713728	4708527	4708527	4529241	1412090	52.29	230816	177033	5	11	0
SRR10886901	46	46	39	37	34	27	4720792	4720792	4720792	4704636	4692537	4642393	4401623	666070	52.29	160099	105696	8	17	0
SRR12017977	25	25	20	19	19	17	4717401	4717401	4717401	4707034	4701057	4701057	4619055	814686	52.29	334659	198328	5	9	0
SRR11003624	44	44	32	31	29	22	4695416	4695416	4695416	4671737	4666536	4633291	4365364	727223	52.29	277122	142268	6	12	0
SRR14721799	22	22	19	18	18	15	4695205	4695205	4695205	4689785	4684182	4684182	4572594	802522	52.29	421141	270185	5	8	0
SRR9268580	25	25	20	18	18	16	4692417	4692417	4692417	4682230	4668638	4668638	4586636	1067204	52.29	443679	232826	4	7	0
SRR11043379	42	42	29	28	25	23	4691706	4691706	4691706	4665185	4659731	4606150	4524908	933895	52.29	291391	135129	6	12	0
SRR10874097	36	36	26	25	23	20	4690480	4690480	4690480	4670858	4665255	4631116	4511591	935248	52.29	308071	158724	5	11	0
SRR13290001	67	67	55	53	42	34	4690219	4690219	4690219	4665592	4647463	4431871	4135549	308071	52.29	135602	65243	12	24	0
SRR9592325	22	22	18	17	17	14	4689396	4689396	4689396	4680229	4674434	4674434	4558027	931922	52.29	496661	307667	4	7	0
SRR9592227	20	20	16	15	15	12	4689308	4689308	4689308	4680302	4674699	4674699	4558445	1445254	52.29	497352	308442	3	6	0
SRR9332306	20	20	16	15	15	12	4688583	4688583	4688583	4680541	4674746	4674746	4558494	1445220	52.29	497621	307667	3	6	0
SRR9971600	30	30	23	22	21	19	4686360	4686360	4686360	4672978	4667777	4656362	4575120	968325	52.29	307626	175521	5	10	0
SRR12594437	55	55	45	42	37	26	4684539	4684539	4684539	4656405	4634269	4542972	4147402	429634	52.29	224427	91140	8	18	0
SRR16578991	22	22	17	16	16	13	4683107	4683107	4683107	4673769	4668568	4668568	4551607	1412089	52.29	497563	308442	3	6	0
SRR9588120	57	57	49	48	39	30	4679925	4679925	4679925	4662486	4656883	4485357	4146802	387741	52.29	154042	96951	11	20	0
SRR13167045	52	52	47	44	37	27	4678439	4678439	4678439	4670462	4646398	4525044	4160641	735044	52.29	176087	85972	8	18	0
SRR6433990	37	37	31	28	25	20	4675377	4675377	4675377	4659145	4638556	4579799	4377443	809651	52.29	252809	160961	6	11	0
SRR9593416	27			23	23	20	4675302	4675302	4675302	4667369	4661766	4661766	4553035	696055	52.29	336180	173982	5	10	0
SRR3930406	23			16	16	14	4672757	4672757	4672757	4658149	4651387	4651387	4569230	1243610	52.29	498040	335918	3	6	0
SRR9901366	19	19	14	13	13	11	4665630	4665630	4665630	4653814	4648211	4648211	4566209	1613079	52.29	497622	335904	3	5	0
SRR12926046	48	48	39	36	30	26	4664309	4664309	4664309	4641491	4620494	4511863	4368949	722603	52.29	182196	114059	8	15	0
SRR9675691	40	40	34	33	31	25	4663432	4663432	4663432	4649548	4643945	4613477	4374001	906928	52.29	164306	131359	7	15	0
SRR16965247	34	34	27	26	25	20	4661757	4661757	4661757	4645057	4638302	4616157	4438912	842614	52.29	305627	148644	6	11	0
SRR11616382	20	20	17	16	16	14	4660558	4660558	4660558	4655819	4650618	4650618	4568616	1249762	52.29	445524	232955	3	7	0
SRR12108500	30	30	25	22	19	17	4659338	4659338	4659338	4649270	4627182	4568176	4493038	1013911	52.29	333771	180445	4	9	0
SRR10894593	49	49	42	39	36	25	4659119	4659119	4659119	4645228	4628833	4572388	4183642	809373	52.29	188142	97412	7	15	0
SRR8618268	28			22	22	19	4658030	4658030	4658030	4649024	4634315	4634315	4525944	836586	52.29	333772	181416	6	10	0
SRR5945351	27			19	19	16	4657358	4657358	4657358	4640027	4633477	4633477	4524353	926162	52.29	418581	317771	4	7	0
SRR9137268	34	34	24	24	24	21	4656862	4656862	4656862	4635703	4635703	4635703	4517405	744680	52.29	300065	174013	6	11	0
SRR6468429	20			15	14	11	4652163	4652163	4652163	4646233	4640398	4627581	4507226	1457068	52.29	445524	336180	3	6	0
SRR16152151	22	22	17	16	16	14	4651408	4651408	4651408	4640014	4634411	4634411	4552409	1411687	52.29	445524	308343	3	6	0
SRR17480300	31	31	26	25	22	18	4649873	4649873	4649873	4637193	4631590	4575684	4428588	1159305	52.29	325900	174212	5	10	0
SRR18507633	46	46	39	36	31	25	4645174	4645174	4645174	4626148	4602981	4505366	4274536	436222	52.29	300255	97081	7	15	0
SRR17608685	77	77	69	63	54	32	4640449	4640449	4640449	4622559	4581946	4412130	3682732	286475	52.29	115723	53636	13	29	0
SRR7442017	37	37	28	26	24	20	4639680	4639680	4639680	4622280	4609764	4563833	4416986	1027891	52.29	380169	149909	4	9	0
SRR14918223	21	21	15	14	14	12	4638868	4638868	4638868	4628554	4622951	4622951	4540949	1411354	52.29	497106	307812	3	6	0
SRR12694443	21	21	15	14	14	12	4637394	4637394	4637394	4626709	4621106	4621106	4539102	1452536	52.29	496783	307689	3	6	0
SRR12820426	24	24	19	17	16	14	4637005	4637005	4637005	4627872	4615901	4596386	4514383	1249597	52.29	496740	307911	3	6	0
SRR14730034	20	20	15	14	14	12	4636909	4636909	4636909	4627776	4622173	4622173	4540171	1411688	52.29	497106	307812	3	6	0
SRR10971446	20	20	14	14	14	12	4631938	4631938	4631938	4616929	4616929	4616929	4534925	1411689	52.29	455119	331433	3	6	0
SRR13253402	20	20	14	14	14	12	4631891	4631891	4631891	4615371	4615371	4615371	4533369	1613490	52.29	497604	307911	3	5	0
SRR3996636	60			52	43	34	4627753	4627753	4627753	4624408	4595327	4423357	4109254	351771	52.29	117286	77877	13	24	0
SRR9184479	23	23	17	16	16	14	4627045	4627045	4627045	4616851	4611131	4611131	4529129	1159447	52.29	497106	252101	3	7	0
SRR9268481	28	28	22	21	21	19	4626602	4626602	4626602	4614078	4608358	4608358	4526356	930266	52.29	308342	174141	5	9	0
SRR12694505	29	29	24	23	19	17	4626516	4626516	4626516	4617123	4611922	4533719	4460054	744587	52.29	397419	200941	5	9	0
SRR16053990	23	23	16	15	15	13	4626405	4626405	4626405	4614532	4608929	4608929	4526927	1249302	52.29	496977	232826	3	7	0
SRR7628085	21	21	17	16	16	14	4626043	4626043	4626043	4617037	4611434	4611434	4529432	1411841	52.29	445530	307953	3	6	0
SRR9647886	22	22	17	16	16	14	4625621	4625621	4625621	4616051	4610331	4610331	4528329	1411572	52.29	486895	232826	3	7	0
SRR9268483	20	20	15	14	14	12	4625564	4625564	4625564	4616431	4610711	4610711	4528709	1411572	52.29	496977	307812	3	6	0
SRR9137267	19	19	15	14	14	12	4624741	4624741	4624741	4616768	4611048	4611048	4528891	1411572	52.29	497106	307667	3	6	0
SRR12626046	19	19	15	14	14	12	4624583	4624583	4624583	4616171	4610244	4610244	4528240	1411370	52.29	497622	307911	3	6	0
SRR9072010	28	28	22	20	19	15	4624519	4624519	4624519	4614193	4602595	4580508	4420707	1159499	52.29	397751	200812	4	8	0
SRR9137299	24	24	20	19	19	17	4623853	4623853	4623853	4615762	4610042	4610042	4528040	1248613	52.29	445522	200812	3	8	0
SRR9613191	26	26	21	20	20	16	4623138	4623138	4623138	4613044	4607324	4607324	4427540	1248499	52.29	396474	200812	4	7	0
SRR9137305	32	32	28	27	23	18	4622628	4622628	4622628	4613010	4607290	4530332	4342925	1112150	52.29	257534	178620	5	10	0
SRR6039112	18	18	14	14	14	12	4621331	4621331	4621331	4612325	4612325	4612325	4530168	1407391	52.29	498040	279267	3	6	0
SRR9040816	24	24	19	18	18	16	4611551	4611551	4611551	4602447	4597246	4597246	4515244	1251199	52.29	398402	200812	4	7	0
SRR12800238	41	41	27	25	22	20	4906324	4906324	4906324	4879231	4867699	4814133	4732129	544942	52.28	317528	191393	6	11	0
SRR8348962	29			17	16	14	4895945	4895945	4895945	4875504	4870303	4847567	4765563	1455043	52.28	397420	290855	4	7	0
SRR8299334	33			20	19	17	4895681	4895681	4895681	4873750	4868147	4845411	4763407	1291548	52.28	398402	232953	4	8	0
SRR12003288	59	59	51	46	42	29	4796253	4796253	4796253	4778291	4745543	4677351	4184556	444191	52.28	140085	96040	11	21	0
SRR6439873	40			28	25	21	4766333	4766333	4766333	4746099	4726408	4670213	4518220	1019526	52.28	270154	160767	5	11	0
SRR15089516	31	31	19	18	17	15	4762769	4762769	4762769	4741698	4736497	4713616	4631614	1411997	52.28	397420	291618	4	7	0
SRR13208389	33	33	23	21	20	17	4762743	4762743	4762743	4743940	4731582	4707003	4599419	1159482	52.28	382270	180418	4	9	0
SRR8394433	24			16	15	13	4761695	4761695	4761695	4745049	4739446	4714867	4632863	1411841	52.28	470641	292796	3	7	0
SRR14879218	39	39	26	25	23	20	4760960	4760960	4760960	4736879	4731276	4689512	4575228	682180	52.28	292659	174074	6	11	0
SRR6158745	25	25	19	17	16	14	4759760	4759760	4759760	4748837	4735247	4712448	4630160	1250790	52.28	397042	232953	4	8	0
SRR11789059	22	22	19	18	18	15	4756744	4756744	4756744	4748569	4742966	4742966	4634232	1447093	52.28	398402	307911	4	7	0
SRR9870856	31	31	26	24	23	21	4755153	4755153	4755153	4742963	4730960	4719365	4638123	935245	52.28	290152	171723	5	11	0
SRR13108315	92	92	75	69	49	33	4751695	4751695	4751695	4709312	4664366	4319606	3726453	383719	52.28	99773	57153	16	30	0
SRR16212372	22	22	17	16	16	14	4751200	4751200	4751200	4741666	4736465	4736465	4654463	1182951	52.28	397420	250992	4	7	0
SRR11607219	99	99	75	70	54	37	4732145	4732145	4732145	4682088	4648027	4361312	3776384	339066	52.28	96984	58392	17	33	0
SRR10108408	83	83	74	70	56	37	4724019	4724019	4724019	4703284	4673050	4427626	3745429	246317	52.28	88160	55475	18	34	0
SRR12677094	56	56	47	42	37	26	4709272	4709272	4709272	4691882	4656075	4565152	4184286	477112	52.28	174093	84796	9	17	0
SRR7363574	32	32	25	23	22	18	4707318	4707318	4707318	4690013	4674896	4652279	4507977	1033935	52.28	307713	162391	5	10	0
SRR11826714	31	31	22	20	20	16	4703007	4703007	4703007	4682164	4666926	4666926	4528146	1286271	52.28	336179	200941	4	9	0
SRR14236891	44	44	37	33	30	24	4702275	4702275	4702275	4686357	4660325	4596441	4383336	1110376	52.28	195151	133874	7	14	0
SRR10888007	34	34	31	29	26	21	4701095	4701095	4701095	4692401	4680129	4624938	4439720	935251	52.28	307848	135981	6	12	0
SRR6203649	36	36	24	24	24	21	4698736	4698736	4698736	4670257	4670257	4670257	4559793	440638	52.28	308549	219838	7	11	0
SRR10036955	31	31	23	22	21	18	4695190	4695190	4695190	4678515	4669880	4657584	4534491	734705	52.28	376722	164216	5	9	0
SRR6326963	32			23	23	18	4676077	4676077	4676077	4656451	4644484	4644484	4476308	880980	52.28	334032	160135	4	9	0
SRR17609699	22	22	17	16	16	14	4670991	4670991	4670991	4660805	4655202	4655202	4573200	1249067	52.28	419553	274839	4	7	0
SRR10286376	22	22	16	16	16	14	4669519	4669519	4669519	4654651	4654651	4654651	4572647	1145619	52.28	498040	252221	3	7	0
SRR14730035	23	23	18	18	16	14	4666075	4666075	4666075	4653466	4653466	4616674	4542760	727847	52.28	469316	340667	4	7	0
SRR12851051	21	21	15	14	14	12	4663940	4663940	4663940	4652434	4646684	4646684	4564680	1411467	52.28	497106	307906	3	6	0
SRR5890316	27			18	18	16	4663826	4663826	4663826	4645196	4645196	4645196	4563194	933228	52.28	336178	317770	5	8	0
SRR7769430	26			19	19	17	4663013	4663013	4663013	4645674	4645674	4645674	4563672	1249851	52.28	497622	232955	3	7	0
SRR8298747	23			17	17	15	4661836	4661836	4661836	4652830	4640484	4640484	4558480	1116035	52.28	392079	232824	4	7	0
SRR9599809	27	27	22	21	20	16	4661751	4661751	4661751	4649700	4644097	4619125	4476844	1251044	52.28	336168	180504	4	9	0
SRR11455678	31	31	23	22	20	18	4661211	4661211	4661211	4643137	4633403	4596584	4524990	1056586	52.28	421161	200812	4	8	0
SRR8945346	21	21	16	15	15	13	4661173	4661173	4661173	4650184	4644983	4644983	4562981	1412243	52.28	496661	307854	3	6	0
SRR14978836	31	31	24	23	22	19	4661047	4661047	4661047	4647953	4642560	4617595	4510131	484764	52.28	317860	194921	7	11	0
SRR8103798	31	31	27	25	23	21	4660900	4660900	4660900	4651894	4639837	4602925	4520923	841794	52.28	335917	180678	5	10	0
SRR8495095	22	22	17	16	16	14	4660697	4660697	4660697	4651532	4645812	4645812	4563655	1411571	52.28	398213	232953	3	7	0
SRR12108508	26	26	23	21	21	17	4660662	4660662	4660662	4655685	4642059	4642059	4491071	1243284	52.28	398402	180527	3	8	0
SRR16763844	20	20	15	14	14	12	4660201	4660201	4660201	4651068	4645465	4645465	4563461	1249616	52.28	497106	336171	3	6	0
SRR11028638	34	34	31	30	29	24	4655877	4655877	4655877	4652136	4646935	4635353	4439896	520329	52.28	198033	131039	7	14	0
SRR15481632	40	40	35	31	28	24	4655486	4655486	4655486	4644529	4614872	4555206	4425274	494681	52.28	281796	134352	7	12	0
SRR10345169	32	32	25	24	23	20	4655466	4655466	4655466	4640201	4635000	4623501	4515963	934864	52.28	232726	159671	6	12	0
SRR9291293	33	33	26	24	24	20	4654073	4654073	4654073	4639747	4627900	4627900	4482584	841734	52.28	335918	173489	5	10	0
SRR16904029	20	20	15	14	14	11	4652056	4652056	4652056	4641622	4636019	4636019	4527610	1411689	52.28	497106	335917	3	6	0
SRR8298599	19			14	14	12	4651296	4651296	4651296	4641744	4636290	4636290	4554288	1411689	52.28	497106	307713	3	6	0
SRR7419517	20	20	15	14	14	11	4649308	4649308	4649308	4638236	4633035	4633035	4525433	1613493	52.28	497563	322254	3	5	0
SRR6216212	22	22	17	16	16	13	4648639	4648639	4648639	4638444	4632841	4632841	4513278	1411688	52.28	496661	322941	3	6	0
SRR6289623	19			14	14	12	4648253	4648253	4648253	4639310	4633707	4633707	4551705	1411688	52.28	496661	307911	3	6	0
SRR10015920	27	27	22	21	20	17	4648068	4648068	4648068	4635414	4629960	4618365	4487741	935246	52.28	307626	183499	5	10	0
SRR5787150	23			17	17	15	4647122	4647122	4647122	4633297	4633297	4633297	4549804	1243910	52.28	455236	232824	3	7	0
SRR8092116	19	19	16	15	15	12	4645900	4645900	4645900	4638332	4632729	4632729	4516038	1411841	52.28	497106	322515	3	6	0
SRR9902293	21	21	17	16	16	14	4645438	4645438	4645438	4637049	4631446	4631446	4549289	944317	52.28	443293	232824	4	8	0
SRR9902381	30	30	21	21	19	16	4641009	4641009	4641009	4621925	4621925	4585983	4461487	1249807	52.28	397417	185771	4	8	0
SRR5501162	20	20	15	14	14	12	4637866	4637866	4637866	4628733	4623130	4623130	4541128	1411688	52.28	497107	336293	3	6	0
SRR14660034	26	26	20	19	19	17	4636427	4636427	4636427	4626305	4620702	4620702	4538700	1411688	52.28	398342	200812	3	8	0
SRR13989947	21	21	15	14	14	12	4636232	4636232	4636232	4626004	4620803	4620803	4538799	1412090	52.28	497563	307812	3	6	0
SRR6703926	19	19	15	15	15	13	4635934	4635934	4635934	4627327	4627327	4627327	4545324	1012992	52.28	672026	307812	3	6	0
SRR13884116	23	23	17	16	16	13	4635852	4635852	4635852	4625251	4619648	4619648	4511978	1411688	52.28	445522	308309	3	6	0
SRR13890538	23	23	19	17	16	14	4633838	4633838	4633838	4625984	4615334	4595846	4519116	1245605	52.28	496661	200941	3	7	0
SRR13789063	20	20	16	15	15	13	4633760	4633760	4633760	4625906	4620705	4620705	4538703	1412090	52.28	445529	307912	3	6	0
SRR10903976	23	23	15	15	15	13	4633629	4633629	4633629	4613309	4613309	4613309	4531307	1411685	52.28	498040	308445	3	6	0
SRR5645460	22	22	16	15	15	13	4632377	4632377	4632377	4621177	4615574	4615574	4533572	1411681	52.28	497105	308441	3	6	0
SRR6217708	18			13	13	11	4632229	4632229	4632229	4623622	4618019	4618019	4536015	1411841	52.28	498167	335916	3	6	0
SRR6158639	19			14	14	12	4632036	4632036	4632036	4623030	4617427	4617427	4535423	1411688	52.28	497638	307911	3	6	0
SRR5820322	25	25	20	19	19	16	4631985	4631985	4631985	4622915	4617714	4617714	4505722	873721	52.28	397420	202768	4	8	0
SRR9071914	23	23	17	17	17	15	4631881	4631881	4631881	4617675	4617675	4617675	4535673	1159430	52.28	497766	252260	3	7	0
SRR17297929	19	19	13	13	13	11	4631412	4631412	4631412	4617842	4617842	4617842	4535838	1411689	52.28	497622	336180	3	6	0
SRR5765097	22	22	17	16	16	13	4631203	4631203	4631203	4620305	4614702	4614702	4496548	1411802	52.28	496661	307667	3	6	0
SRR6299380	20			15	15	13	4631117	4631117	4631117	4622510	4616907	4616907	4534905	1411688	52.28	497105	307953	3	6	0
SRR13379978	18	18	13	13	13	11	4630846	4630846	4630846	4617311	4617311	4617311	4535309	1411685	52.28	498022	335918	3	6	0
SRR13207293	28	28	23	22	22	20	4630704	4630704	4630704	4620292	4614689	4614689	4532685	841685	52.28	317740	160010	5	9	0
SRR5765096	19			14	14	12	4630271	4630271	4630271	4621664	4616061	4616061	4534057	1411649	52.28	497106	335918	3	6	0
SRR11003622	21	21	17	17	17	15	4629917	4629917	4629917	4617786	4617786	4617786	4535782	1411685	52.28	445506	277123	3	6	0
SRR8902638	23	23	18	17	16	14	4628409	4628409	4628409	4615153	4609550	4594548	4517818	1245120	52.28	496661	232826	3	7	0
SRR6791827	19	19	15	14	14	12	4626199	4626199	4626199	4617161	4611558	4611558	4529556	1411841	52.28	497622	307911	3	6	0
SRR10283201	19	19	15	14	14	12	4626057	4626057	4626057	4617051	4611163	4611163	4529159	1411671	52.28	497562	307854	3	6	0
SRR11776611	18	18	13	13	13	11	4604490	4604490	4604490	4595357	4595357	4595357	4513355	1495518	52.28	497106	307900	3	6	0
SRR13209111	21	21	18	16	16	14	4601938	4601938	4601938	4595147	4584497	4584497	4507767	1245425	52.28	497106	279261	3	6	0
SRR11562328	54	54	42	40	34	25	4917175	4917175	4917175	4892709	4878135	4779249	4461306	435273	52.27	226752	148624	8	14	0
SRR9588252	99	99	85	78	62	39	4899319	4899319	4899319	4857327	4803900	4523885	3751284	214180	52.27	84967	51459	20	38	0
SRR15949641	27	27	19	18	17	15	4883858	4883858	4883858	4868984	4863381	4839042	4756885	1529715	52.27	335916	232953	4	8	0
SRR10728865	37	37	27	25	23	20	4882281	4882281	4882281	4861027	4848380	4815573	4707334	1320515	52.27	264261	157160	5	10	0
SRR5920095	31	31	19	18	17	15	4844450	4844450	4844450	4823569	4817720	4794984	4712827	1281176	52.27	398156	237786	4	8	0
SRR13884117	34	34	21	20	19	15	4840664	4840664	4840664	4817974	4812488	4787909	4644377	1487987	52.27	381229	232953	4	8	0
SRR16537444	55	55	30	29	28	23	4828842	4828842	4828842	4777360	4771757	4748876	4573657	504461	52.27	300314	143915	7	13	0
SRR5799665	35			24	22	19	4823753	4823753	4823753	4804924	4794657	4752619	4661593	519168	52.27	383117	292796	6	9	0
SRR16481929	28	28	18	17	16	14	4817808	4817808	4817808	4798992	4793791	4769212	4687210	1468542	52.27	398342	291048	4	7	0
SRR16598596	52	52	39	36	34	27	4811028	4811028	4811028	4787827	4763355	4727453	4480127	457018	52.27	221926	98669	8	16	0
SRR8384802	26	26	19	17	17	14	4808839	4808839	4808839	4794094	4782542	4782542	4663998	1411687	52.27	397449	291344	4	7	0
SRR16797148	60	60	43	39	35	25	4807817	4807817	4807817	4768779	4733499	4648313	4291158	744578	52.27	195177	100967	7	15	0
SRR5756379	27	27	19	19	19	17	4806693	4806693	4806693	4787753	4787753	4787753	4705751	841815	52.27	399100	252228	4	8	0
SRR16257637	26	26	22	22	17	15	4804258	4804258	4804258	4796216	4796216	4711897	4619679	1281235	52.27	403173	184699	3	8	0
SRR10143277	37	37	26	25	23	20	4804211	4804211	4804211	4782451	4777250	4733344	4623265	1291504	52.27	391049	154750	4	9	0
SRR9901399	50	50	43	39	34	26	4800980	4800980	4800980	4783830	4756310	4663934	4371377	838627	52.27	190352	114770	8	16	0
SRR12212119	48	48	37	34	32	24	4795438	4795438	4795438	4774549	4753558	4704027	4422911	443820	52.27	237356	105058	7	15	0
SRR7347024	20	20	15	14	14	12	4783268	4783268	4783268	4773210	4767607	4767607	4685603	1446777	52.27	498039	307746	3	6	0
SRR6326955	28			20	19	16	4775465	4775465	4775465	4763286	4749111	4729826	4611283	1187293	52.27	398345	224069	4	8	0
SRR5890577	21	21	16	16	16	14	4773917	4773917	4773917	4762179	4762179	4762179	4680175	1815596	52.27	697583	308441	2	5	0
SRR16761004	20	20	15	14	14	12	4755235	4755235	4755235	4745839	4740491	4740491	4658489	1412249	52.27	570241	308184	3	6	0
SRR7348397	24	24	16	16	16	14	4747743	4747743	4747743	4729709	4729709	4729709	4647705	1448136	52.27	497767	307911	3	6	0
SRR14309698	87	87	72	59	47	35	4744870	4744870	4744870	4710576	4614845	4394174	3958770	274962	52.27	103690	58732	13	28	0
SRR15595354	62	62	52	51	43	31	4739563	4739563	4739563	4712457	4707256	4544609	4113973	420080	52.27	138888	64605	10	22	0
SRR17918535	25	25	15	15	15	12	4737160	4737160	4737160	4717376	4717376	4717376	4598973	1494543	52.27	434213	290875	3	7	0
SRR13989058	81	81	68	64	55	36	4732591	4732591	4732591	4703766	4667044	4488208	3832590	291121	52.27	96318	55398	15	31	0
SRR10095329	19	19	14	13	13	11	4727215	4727215	4727215	4715794	4710191	4710191	4628187	1455129	52.27	498040	322516	3	6	0
SRR14145485	22	22	17	16	16	13	4725588	4725588	4725588	4713225	4707622	4707622	4591097	990018	52.27	443637	335917	4	7	0
SRR11550305	22	22	16	14	14	12	4712832	4712832	4712832	4701034	4690191	4690191	4608189	1454743	52.27	497622	307911	3	6	0
SRR7958617	30			21	21	17	4706482	4706482	4706482	4692963	4682046	4682046	4522232	1166333	52.27	316502	200812	5	9	0
SRR12744183	30	30	27	26	26	22	4704088	4704088	4704088	4698286	4693085	4693085	4548739	1248574	52.27	335055	123516	4	11	0
SRR15714127	23	23	18	17	17	15	4701551	4701551	4701551	4692388	4686785	4686785	4604783	841754	52.27	382108	252200	4	8	0
SRR8866230	24	24	18	18	18	16	4700795	4700795	4700795	4686187	4686187	4686187	4604185	1249633	52.27	483782	200812	3	7	0
SRR18059862	27	27	16	15	15	13	4700481	4700481	4700481	4679171	4673568	4673568	4591566	1197295	52.27	497105	336179	3	6	0
SRR14788719	20	20	16	15	15	12	4699973	4699973	4699973	4690967	4685364	4685364	4569111	1411688	52.27	497622	308715	3	6	0
SRR14758432	22	22	17	16	16	14	4699549	4699549	4699549	4685903	4680300	4680300	4598296	1244511	52.27	497622	272824	3	6	0
SRR10609700	20	20	14	14	14	12	4698823	4698823	4698823	4684215	4684215	4684215	4602210	1411645	52.27	497622	307911	3	6	0
SRR14200239	25	25	18	17	17	15	4697469	4697469	4697469	4679506	4673903	4673903	4591899	1247027	52.27	497106	200812	3	7	0
SRR16356254	39	39	32	32	31	24	4697369	4697369	4697369	4683758	4683758	4672430	4404481	642053	52.27	197442	121026	7	14	0
SRR15594052	23	23	16	15	15	13	4696560	4696560	4696560	4678597	4672994	4672994	4590990	1410534	52.27	497106	308375	3	6	0
SRR14730394	28	28	18	18	17	15	4694968	4694968	4694968	4671507	4671507	4661322	4579320	1244298	52.27	337379	233288	4	8	0
SRR12768703	33	33	30	28	28	25	4694890	4694890	4694890	4683726	4671394	4671394	4559173	598941	52.27	284448	133914	7	12	0
SRR15058290	29	29	20	19	18	15	4694696	4694696	4694696	4673635	4668032	4645811	4514942	1158025	52.27	418612	232824	4	7	0
SRR14028001	29	29	22	21	19	17	4689385	4689385	4689385	4676162	4670559	4636247	4555005	934758	52.27	443242	189202	4	9	0
SRR12966419	20	20	15	14	14	12	4689305	4689305	4689305	4679736	4674133	4674133	4592129	1410701	52.27	497106	307911	3	6	0
SRR6116044	25	25	17	16	15	13	4688889	4688889	4688889	4664175	4658572	4647450	4565448	1411682	52.27	496935	307713	3	6	0
SRR13669034	22	22	18	17	17	15	4688789	4688789	4688789	4679147	4673544	4673544	4591540	1158463	52.27	397420	232824	4	7	0
SRR13295831	18	18	13	13	13	11	4688373	4688373	4688373	4677941	4677941	4677941	4595937	1611951	52.27	497725	335917	3	5	0
SRR8091873	23	23	19	18	18	15	4687805	4687805	4687805	4679635	4674032	4674032	4565623	1159498	52.27	530331	232953	3	7	0
SRR5659590	24	24	16	15	14	12	4687741	4687741	4687741	4664457	4658854	4647732	4565730	1411835	52.27	497064	307887	3	6	0
SRR14633092	48	48	45	43	39	29	4681792	4681792	4681792	4674411	4662219	4580108	4219168	427656	52.27	159812	86363	9	19	0
SRR6234154	23			15	15	13	4676945	4676945	4676945	4659465	4647498	4647498	4565496	1411835	52.27	496935	307680	3	6	0
SRR10666359	22	22	17	16	16	14	4676842	4676842	4676842	4664919	4659316	4659316	4577312	1411689	52.27	498040	250589	3	6	0
SRR11550139	19	19	15	14	14	12	4676312	4676312	4676312	4667306	4661703	4661703	4579699	1411689	52.27	497622	250589	3	6	0
SRR10758705	18	18	13	13	13	11	4676289	4676289	4676289	4663770	4663770	4663770	4581766	1495366	52.27	497767	397403	3	5	0
SRR12126796	22	22	18	17	17	15	4675433	4675433	4675433	4666427	4660824	4660824	4578822	1411689	52.27	497622	250589	3	6	0
SRR7263052	26	26	22	21	21	18	4674119	4674119	4674119	4664871	4659268	4659268	4547880	513474	52.27	397420	200812	5	10	0
SRR6908292	36	36	27	25	25	19	4672429	4672429	4672429	4651407	4640514	4640514	4437100	519066	52.27	309313	160906	6	11	0
SRR9596644	20	20	16	16	16	14	4669581	4669581	4669581	4660575	4660575	4660575	4578571	1092946	52.27	445524	335916	4	7	0
SRR7140255	22	22	15	14	14	12	4667262	4667262	4667262	4651638	4646035	4646035	4563905	1411840	52.27	496661	307845	3	6	0
SRR5605908	24	24	16	16	16	14	4664484	4664484	4664484	4648155	4648155	4648155	4565998	1411362	52.27	496743	273124	3	6	0
SRR6380928	24	24	16	16	16	14	4664236	4664236	4664236	4646352	4646352	4646352	4564195	1094009	52.27	443492	317339	4	7	0
SRR5585211	22	22	16	16	16	14	4663819	4663819	4663819	4648162	4648162	4648162	4566160	1251647	52.27	497622	232826	3	7	0
SRR7803956	24	24	16	16	16	14	4663531	4663531	4663531	4643911	4643911	4643911	4561909	1411848	52.27	497622	308442	3	6	0
SRR12396214	20	20	15	14	14	12	4663478	4663478	4663478	4653291	4647688	4647688	4565684	1411357	52.27	498040	307911	3	6	0
SRR9291487	24	24	18	17	17	15	4663449	4663449	4663449	4653098	4647495	4647495	4565491	1251082	52.27	397420	224482	4	8	0
SRR15512776	23	23	15	15	14	12	4663401	4663401	4663401	4645608	4645608	4632005	4550003	1613101	52.27	498040	336180	3	5	0
SRR5714161	23	23	17	17	17	14	4663321	4663321	4663321	4648300	4648300	4648300	4536188	1411695	52.27	498040	272789	3	6	0
SRR12908466	22	22	17	16	16	14	4663200	4663200	4663200	4653013	4647410	4647410	4565406	1411357	52.27	445527	308442	3	6	0
SRR6750615	21	21	15	15	15	13	4663111	4663111	4663111	4648110	4648110	4648110	4566106	1411688	52.27	497106	307911	3	6	0
SRR15124019	34	34	27	27	26	22	4663069	4663069	4663069	4643880	4643880	4632381	4494557	935093	52.27	233328	149739	6	13	0
SRR9845499	28	28	18	18	18	16	4663010	4663010	4663010	4643257	4643257	4643257	4561255	841650	52.27	397417	232826	4	8	0
SRR3999973	114			82	58	31	4662993	4662993	4662993	4620430	4518261	4101863	3090167	305208	52.27	79393	41794	20	40	0
SRR9158248	19	19	15	14	14	12	4662914	4662914	4662914	4653507	4647904	4647904	4565902	1411693	52.27	497621	307911	3	6	0
SRR18605207	17	17	14	13	13	11	4662878	4662878	4662878	4654109	4648506	4648506	4566504	1411688	52.27	497622	335917	3	6	0
SRR18507642	34	34	29	28	24	23	4662763	4662763	4662763	4651955	4646754	4571767	4526565	874060	52.27	234628	154628	7	13	0
SRR9273096	22	22	15	15	15	13	4662698	4662698	4662698	4647931	4647931	4647931	4565929	1441848	52.27	497622	307755	3	6	0
SRR7642095	20	20	16	15	15	13	4662666	4662666	4662666	4653660	4648057	4648057	4566055	726321	52.27	497622	307953	4	7	0
SRR10283283	22	22	16	15	15	13	4662562	4662562	4662562	4652122	4646519	4646519	4564517	1411355	52.27	445524	307601	3	6	0
SRR8053871	43	43	34	33	29	20	4662282	4662282	4662282	4645021	4638300	4564624	4247249	548882	52.27	228771	150080	7	13	0
SRR5945364	19			14	14	12	4662255	4662255	4662255	4653249	4647646	4647646	4565642	1411688	52.27	497622	307911	3	6	0
SRR16891911	22	22	18	17	17	15	4662168	4662168	4662168	4652902	4647701	4647701	4565699	933479	52.27	397420	232826	4	8	0
SRR5590309	23	23	16	16	16	14	4662128	4662128	4662128	4645425	4645425	4645425	4563423	1411695	52.27	497622	308441	3	6	0
SRR9158246	21	21	16	15	15	13	4662037	4662037	4662037	4652534	4647333	4647333	4565329	1245337	52.27	497094	232764	3	7	0
SRR9855993	20	20	15	14	14	12	4661948	4661948	4661948	4652440	4646837	4646837	4564833	1411466	52.27	497562	307812	3	6	0
SRR17096066	21	21	15	14	14	12	4661933	4661933	4661933	4651374	4645771	4645771	4563769	1445258	52.27	498168	307812	3	6	0
SRR6310484	21	21	17	16	16	14	4661860	4661860	4661860	4653013	4647410	4647410	4565253	1411688	52.27	421104	275129	3	7	0
SRR12749550	23	23	19	18	17	15	4661835	4661835	4661835	4652829	4647628	4628336	4546334	1223137	52.27	497622	188963	3	7	0
SRR6439880	27	27	19	17	16	14	4661484	4661484	4661484	4647062	4635101	4624269	4542267	1245167	52.27	391015	232826	3	7	0
SRR5364275	20	20	16	15	15	12	4661157	4661157	4661157	4652550	4646947	4646947	4538693	1411688	52.27	496743	273112	3	6	0
SRR16526299	21	21	16	16	15	12	4661040	4661040	4661040	4650426	4650426	4639537	4513641	1076267	52.27	696780	232955	3	6	0
SRR9693033	21	21	17	16	16	14	4660933	4660933	4660933	4652328	4646725	4646725	4564722	1411688	52.27	497648	308342	3	6	0
SRR8734255	22	22	18	17	17	14	4660894	4660894	4660894	4652820	4647619	4647619	4535124	1412090	52.27	496661	279268	3	6	0
SRR8708001	22	22	18	17	17	14	4660288	4660288	4660288	4652279	4646676	4646676	4538602	927589	52.27	397042	232955	4	8	0
SRR15177598	20	20	18	17	17	14	4659853	4659853	4659853	4656533	4650930	4650930	4519959	1250823	52.27	496661	232955	3	7	0
SRR9597440	31	31	25	25	24	20	4658605	4658605	4658605	4646881	4646881	4621902	4487487	727409	52.27	305345	183196	6	11	0
SRR8495096	21	21	18	17	16	14	4657434	4657434	4657434	4650643	4644923	4629921	4547919	1159505	52.27	497622	232826	3	7	0
SRR9966359	31	31	25	24	22	20	4656372	4656372	4656372	4645209	4639755	4616753	4535511	934864	52.27	307818	173941	5	10	0
SRR10059360	24	24	17	14	14	12	4645142	4645142	4645142	4628132	4610811	4610811	4528809	1411239	52.27	497767	308408	3	6	0
SRR8874781	21	21	14	14	14	12	4632949	4632949	4632949	4616934	4616934	4616934	4534932	1411842	52.27	496661	307792	3	6	0
SRR10688343	27	27	22	21	20	18	4628921	4628921	4628921	4619888	4614595	4603444	4522202	935092	52.27	307626	178424	5	9	0
SRR14097295	27	27	22	21	20	18	4627602	4627602	4627602	4616143	4610942	4599527	4518285	1411675	52.27	443194	180257	3	9	0
SRR12383939	39	39	28	27	25	19	4931509	4931509	4931509	4909484	4904283	4864600	4641454	1283426	52.26	382271	160401	4	9	0
SRR18165799	36	36	28	27	25	22	4921845	4921845	4921845	4903101	4898082	4874725	4754318	934767	52.26	272124	143448	5	11	0
SRR12694525	43	43	36	33	33	24	4911338	4911338	4911338	4899008	4879865	4879865	4525613	459909	52.26	294371	105648	7	14	0
SRR6169329	41	41	28	27	26	21	4903949	4903949	4903949	4876123	4870196	4847397	4683022	767525	52.26	308876	180675	6	11	0
SRR9268213	32	32	20	19	18	16	4888178	4888178	4888178	4866395	4860792	4836213	4754209	1285263	52.26	417055	241557	4	8	0
SRR12315254	71	71	53	50	46	33	4876164	4876164	4876164	4839768	4818724	4731904	4236239	309757	52.26	145513	77838	12	24	0
SRR16797146	48	48	25	23	21	19	4855960	4855960	4855960	4815367	4804616	4767735	4685731	511191	52.26	308343	200798	6	11	0
SRR15406730	50	50	38	33	31	27	4848451	4848451	4848451	4829579	4789802	4753615	4617969	397886	52.26	195152	127963	8	16	0
SRR10119340	27	27	18	17	16	14	4833710	4833710	4833710	4815007	4809080	4786281	4704124	1447084	52.26	381495	291439	4	7	0
SRR10505451	41	41	30	28	26	20	4833537	4833537	4833537	4814104	4802489	4755293	4559498	741908	52.26	305973	161938	6	11	0
SRR10031332	30	30	21	20	18	16	4831743	4831743	4831743	4812080	4806153	4768352	4686348	1281172	52.26	397420	238872	4	8	0
SRR9843198	19	19	14	13	13	11	4824063	4824063	4824063	4814670	4808725	4808725	4726723	1446051	52.26	533568	335917	3	6	0
SRR11167961	40	40	23	21	21	19	4811281	4811281	4811281	4773212	4762407	4762407	4680403	540315	52.26	336178	211963	6	10	0
SRR8271851	21	21	18	17	17	14	4799849	4799849	4799849	4791929	4786326	4786326	4669537	1441977	52.26	498047	235116	3	7	0
SRR9694178	31	31	19	18	17	15	4796725	4796725	4796725	4776059	4770456	4747720	4665716	1319943	52.26	398702	232824	4	8	0
SRR12212500	29	29	19	19	17	15	4782940	4782940	4782940	4762657	4762657	4717701	4635697	1248603	52.26	335917	246159	4	8	0
SRR16505752	25	25	17	17	17	15	4782338	4782338	4782338	4762507	4762507	4762507	4680505	1411848	52.26	398399	232955	3	7	0
SRR9613194	85	85	68	64	50	33	4780026	4780026	4780026	4730784	4703299	4417796	3747931	254119	52.26	131509	53499	14	30	0
SRR17398084	42	42	36	34	34	26	4770971	4770971	4770971	4758026	4745663	4745663	4451466	773303	52.26	180501	115029	7	16	0
SRR10210586	135	135	109	93	60	34	4770852	4770852	4770852	4694885	4573812	4055154	3128139	276448	52.26	66338	37130	21	44	0
SRR14197045	19	19	15	15	15	13	4770731	4770731	4770731	4761725	4761725	4761725	4679723	1417164	52.26	497582	252384	3	6	0
SRR10758712	24	24	18	16	16	14	4756975	4756975	4756975	4743911	4733068	4733068	4651066	1197907	52.26	398399	256278	4	7	0
SRR10871846	35	35	27	25	25	20	4751493	4751493	4751493	4735766	4725325	4725325	4541082	727675	52.26	333772	149850	6	11	0
SRR5988424	22	22	17	16	16	13	4750021	4750021	4750021	4738127	4732479	4732479	4624824	1448600	52.26	497611	336179	3	6	0
SRR19129001	23	23	18	17	17	15	4749717	4749717	4749717	4740584	4734981	4734981	4652754	1411839	52.26	497106	200812	3	7	0
SRR11924611	29	29	21	16	16	14	4747717	4747717	4747717	4729692	4700570	4700570	4618566	1011845	52.26	397417	232824	4	8	0
SRR14924463	17	17	13	13	13	11	4746580	4746580	4746580	4737447	4737447	4737447	4655445	1495365	52.26	497767	397417	3	5	0
SRR15540702	95	95	78	72	56	36	4745053	4745053	4745053	4704991	4653994	4364528	3626748	252699	52.26	89614	51099	17	35	0
SRR6299390	23			16	15	13	4735475	4735475	4735475	4726342	4711984	4692587	4609460	1411688	52.26	496974	335917	3	6	0
SRR12967001	34	34	23	21	18	16	4718844	4718844	4718844	4690831	4676353	4626084	4554164	1033851	52.26	362682	232827	4	8	0
SRR8093873	22	22	18	16	16	14	4716956	4716956	4716956	4704055	4692549	4692549	4610547	1412084	52.26	536982	307812	3	6	0
SRR12467746	27	27	21	19	19	17	4706802	4706802	4706802	4696608	4684307	4684307	4602305	1203470	52.26	397420	200812	4	8	0
SRR7162848	21	21	16	15	14	11	4706720	4706720	4706720	4696218	4690615	4665650	4558054	1454581	52.26	498040	336180	3	6	0
SRR12958978	56	56	48	47	40	33	4706173	4706173	4706173	4683041	4674785	4537747	4283387	454990	52.26	142302	77925	11	22	0
SRR9283075	30	30	25	24	23	18	4705575	4705575	4705575	4693971	4688770	4675983	4478894	1243993	52.26	289182	160896	4	10	0
SRR14466853	27	27	18	17	17	15	4704174	4704174	4704174	4683724	4678211	4678211	4596209	931840	52.26	497106	272856	4	7	0
SRR10346315	28	28	24	23	23	19	4703702	4703702	4703702	4695105	4689904	4689904	4539541	841742	52.26	317741	181057	5	10	0
SRR10283285	22	22	14	14	13	11	4701551	4701551	4701551	4678623	4678623	4665161	4583159	1411646	52.26	498040	308085	3	6	0
SRR17377323	31	31	23	22	22	19	4700333	4700333	4700333	4680824	4675221	4675221	4557290	1025215	52.26	280758	180425	5	10	0
SRR15294822	26	26	15	14	14	12	4699025	4699025	4699025	4677596	4671993	4671993	4589991	1410546	52.26	497105	307812	3	6	0
SRR15084688	24	24	15	14	14	12	4698179	4698179	4698179	4679716	4674113	4674113	4592109	1410540	52.26	497106	307845	3	6	0
SRR14871854	24	24	17	17	17	14	4698008	4698008	4698008	4680045	4680045	4680045	4562114	1410687	52.26	497106	232955	3	7	0
SRR14820284	22	22	15	14	14	12	4697721	4697721	4697721	4679758	4674155	4674155	4592153	1410534	52.26	497106	335917	3	6	0
SRR8271855	21	21	16	15	15	13	4695706	4695706	4695706	4683075	4677472	4677472	4595470	1411682	52.26	497766	307911	3	6	0
SRR14788849	31	31	24	22	21	19	4694325	4694325	4694325	4677377	4666673	4655258	4574016	933951	52.26	307621	175521	5	10	0
SRR6203647	34	34	24	21	20	16	4694008	4694008	4694008	4667136	4648657	4623786	4472348	670172	52.26	336178	207648	5	10	0
SRR6791825	27	27	20	19	19	17	4693802	4693802	4693802	4676452	4671356	4671356	4594626	927466	52.26	445518	200721	4	8	0
SRR8244551	21			15	15	12	4693769	4693769	4693769	4675986	4675986	4675986	4572845	1412250	52.26	496661	281190	3	6	0
SRR8129294	63	63	55	53	45	37	4692821	4692821	4692821	4673279	4661791	4525476	4243901	324800	52.26	114379	77500	14	26	0
SRR16968796	24	24	18	17	16	14	4692390	4692390	4692390	4678873	4673270	4658268	4576264	1244312	52.26	497106	232824	3	7	0
SRR8984741	73	73	61	59	51	30	4691764	4691764	4691764	4666463	4649232	4512767	3751295	303689	52.26	132366	56630	13	26	0
SRR13193827	20	20	15	14	14	12	4688879	4688879	4688879	4679746	4674143	4674143	4592139	1410704	52.26	497106	307911	3	6	0
SRR13614712	19	19	14	13	13	11	4688269	4688269	4688269	4677837	4672234	4672234	4590232	1611951	52.26	496977	335917	3	5	0
SRR13687524	21	21	17	16	16	14	4687776	4687776	4687776	4679507	4673904	4673904	4591902	1410701	52.26	418624	272861	3	6	0
SRR13669067	21	21	14	14	13	11	4687711	4687711	4687711	4673262	4673262	4662041	4579884	1445715	52.26	519064	336179	3	5	0
SRR9904073	19	19	15	14	14	12	4675816	4675816	4675816	4666810	4661207	4661207	4579205	1455227	52.26	498040	307910	3	6	0
SRR18636200	36	36	27	26	25	23	4674328	4674328	4674328	4653915	4648622	4637207	4555959	933195	52.26	207510	143181	6	13	0
SRR15880964	19	19	15	14	14	12	4674243	4674243	4674243	4665237	4660036	4660036	4578032	1455630	52.26	497622	307911	3	6	0
SRR8760758	30	30	23	20	19	15	4668600	4668600	4668600	4650934	4634279	4624182	4467773	1453290	52.26	418589	253328	3	6	0
SRR14141153	21	21	15	15	15	12	4667606	4667606	4667606	4650706	4650706	4650706	4547405	1261118	52.26	496661	336180	3	6	0
SRR9735402	21	21	15	15	15	13	4664042	4664042	4664042	4649836	4649836	4649836	4567832	1094311	52.26	397425	307911	4	7	0
SRR15258678	20	20	16	15	15	13	4661261	4661261	4661261	4651548	4645945	4645945	4563832	1411688	52.26	496661	307825	3	6	0
SRR17654460	24	24	18	18	18	16	4660833	4660833	4660833	4647189	4647189	4647189	4565187	1441695	52.26	445519	277856	3	6	0
SRR5016976	27	27	22	21	20	18	4637239	4637239	4637239	4627213	4622012	4610671	4529274	934569	52.26	456296	149479	4	9	0
SRR17837282	20	20	14	14	14	12	4635068	4635068	4635068	4620460	4620460	4620460	4538458	1420247	52.26	498040	307911	3	6	0
SRR18122725	32	32	25	24	23	21	4630295	4630295	4630295	4614302	4605725	4594130	4512888	711917	52.26	250197	178537	5	11	0
SRR13207259	41	41	30	28	25	22	5004917	5004917	5004917	4981705	4966229	4910364	4802028	779761	52.25	283313	161315	6	12	0
SRR15593130	32	32	23	21	20	18	4946833	4946833	4946833	4924718	4912355	4887776	4805619	712878	52.25	391651	232953	5	9	0
SRR17072967	41	41	29	26	23	20	4909637	4909637	4909637	4888264	4864108	4805256	4676615	930718	52.25	317788	164048	5	9	0
SRR14237686	31	31	20	20	19	16	4889427	4889427	4889427	4862616	4862616	4838037	4721260	1539574	52.25	308342	232826	4	8	0
SRR5908486	26	26	19	18	18	15	4887609	4887609	4887609	4872414	4866783	4866783	4748032	1326976	52.25	443708	294371	4	7	0
SRR5888690	23	23	16	15	15	12	4887454	4887454	4887454	4871889	4866258	4866258	4744535	1487302	52.25	470730	294371	3	7	0
SRR12491361	40	40	29	24	24	20	4882284	4882284	4882284	4863201	4823315	4823315	4682563	1038842	52.25	333771	164246	5	10	0
SRR15097883	67	67	51	45	37	26	4868364	4868364	4868364	4832757	4787068	4632247	4249214	725532	52.25	205323	80017	8	17	0
SRR10505457	33	33	22	21	20	17	4834378	4834378	4834378	4814865	4809262	4784683	4677174	1284452	52.25	337119	180547	4	9	0
SRR12423990	49	49	37	34	32	22	4809000	4809000	4809000	4785623	4764651	4722272	4338749	1152482	52.25	293610	98823	5	13	0
SRR12377528	45	45	34	33	31	25	4807898	4807898	4807898	4789069	4783466	4738252	4528772	926057	52.25	193384	131535	7	14	0
SRR12211454	25	25	20	19	18	14	4807148	4807148	4807148	4798015	4792814	4779941	4634069	1283308	52.25	445524	232824	3	7	0
SRR7652647	48	48	40	38	33	24	4806017	4806017	4806017	4786009	4773141	4680971	4338045	453470	52.25	193318	115031	7	15	0
SRR11336293	26	26	19	17	16	14	4799797	4799797	4799797	4787143	4776300	4753498	4671496	1172987	52.25	537247	335917	3	6	0
SRR10295153	42	42	30	28	26	22	4798517	4798517	4798517	4777449	4765103	4724331	4577520	541635	52.25	293562	149373	7	12	0
SRR11486372	30	30	20	19	17	15	4797053	4797053	4797053	4778453	4773252	4724816	4642814	1286385	52.25	397420	232955	4	8	0
SRR12226664	49	49	36	32	29	25	4796095	4796095	4796095	4772851	4746008	4678952	4530387	876991	52.25	235385	135736	7	14	0
SRR8129600	38	38	27	24	24	20	4791860	4791860	4791860	4776316	4756202	4756202	4579053	497644	52.25	317229	170772	6	11	0
SRR6885492	32	32	22	20	20	17	4791821	4791821	4791821	4772604	4761464	4761464	4637888	1017248	52.25	406394	200808	4	8	0
SRR8145220	28	28	21	19	19	17	4791294	4791294	4791294	4779021	4767881	4767881	4685724	923937	52.25	444056	174092	4	8	0
SRR8129595	34	34	23	21	20	15	4790346	4790346	4790346	4769882	4758742	4736094	4555584	1214572	52.25	406367	233072	4	8	0
SRR7155993	38	38	28	25	24	21	4788445	4788445	4788445	4770602	4753355	4730536	4606807	917554	52.25	234298	174139	5	10	0
SRR18337431	46	46	35	34	33	23	4776403	4776403	4776403	4753899	4748296	4734055	4375059	621547	52.25	225255	120375	7	14	0
SRR10367943	61	61	46	44	37	27	4759538	4759538	4759538	4726500	4714124	4600735	4208949	513403	52.25	188020	77500	8	17	0
SRR14982101	42	42	33	32	29	25	4758556	4758556	4758556	4735656	4726720	4679445	4531723	829619	52.25	305136	110836	6	13	0
SRR10380980	55	55	42	41	36	28	4754349	4754349	4754349	4721727	4716190	4621585	4339361	550439	52.25	161543	97080	9	17	0
SRR11187379	23	23	18	17	17	14	4751763	4751763	4751763	4739609	4733961	4733961	4616030	1287549	52.25	498029	273143	3	6	0
SRR14197051	30	30	26	25	25	22	4750161	4750161	4750161	4741657	4735823	4735823	4625157	710455	52.25	310588	160129	6	11	0
SRR10377296	26	26	17	15	15	13	4745490	4745490	4745490	4725474	4714631	4714631	4632629	1010359	52.25	443637	257927	4	7	0
SRR5856942	19			13	13	11	4744843	4744843	4744843	4734656	4729455	4729455	4647298	1493094	52.25	497926	336178	3	6	0
SRR11051128	29	29	20	17	17	15	4740783	4740783	4740783	4721852	4701634	4701634	4619632	1007178	52.25	397417	232826	4	8	0
SRR11902141	33	33	26	23	22	20	4739899	4739899	4739899	4724984	4707590	4695921	4614679	711733	52.25	257116	175639	6	11	0
SRR12566370	25	25	16	15	14	12	4724371	4724371	4724371	4700522	4694919	4681457	4599453	1411799	52.25	497622	307911	3	6	0
SRR12638430	33	33	23	23	21	18	4718342	4718342	4718342	4691905	4691905	4653657	4546079	1124197	52.25	418777	173934	4	9	0
SRR14872658	25	25	18	17	17	14	4717902	4717902	4717902	4706434	4700831	4700831	4579795	1448908	52.25	497622	232826	3	7	0
SRR18791030	26	26	22	20	18	16	4716362	4716362	4716362	4705683	4693360	4665873	4583871	1159473	52.25	391659	232159	4	8	0
SRR5116992	19	19	14	14	14	12	4710338	4710338	4710338	4699906	4699906	4699906	4617902	1448254	52.25	498040	336178	3	6	0
SRR11106648	69	69	62	60	50	35	4705637	4705637	4705637	4685807	4675436	4493977	3926315	454921	52.25	101109	57634	12	28	0
SRR10961554	21	21	14	14	14	12	4705269	4705269	4705269	4690936	4690936	4690936	4608932	1455631	52.25	497106	307953	3	6	0
SRR8923024	28			21	18	17	4701062	4701062	4701062	4685062	4685062	4623248	4578046	1222858	52.25	337138	180293	4	9	0
SRR9137302	34	34	31	29	27	21	4700038	4700038	4700038	4695055	4682431	4639640	4436186	1090739	52.25	308442	148619	5	11	0
SRR9691407	21	21	19	18	18	16	4698686	4698686	4698686	4695045	4689442	4689442	4607440	1454640	52.25	386124	273114	4	7	0
SRR9137304	29			26	24	18	4698484	4698484	4698484	4696110	4690909	4661805	4440249	1198879	52.25	323941	160900	4	10	0
SRR16958623	42	42	32	32	29	24	4698090	4698090	4698090	4671076	4671076	4620290	4437553	935311	52.25	188435	117710	7	14	0
SRR9166969	27	27	25	23	23	19	4696565	4696565	4696565	4691253	4680199	4680199	4542739	1063173	52.25	308276	160788	4	9	0
SRR7248271	28	28	22	19	19	17	4692750	4692750	4692750	4676822	4652306	4652306	4570302	1262624	52.25	398399	200942	4	7	0
SRR15809802	22	22	18	17	17	15	4684588	4684588	4684588	4674334	4668731	4668731	4586727	1168946	52.25	497622	200812	3	7	0
SRR18500318	26	26	21	21	20	17	4674053	4674053	4674053	4662612	4662612	4651221	4528347	1210780	52.25	497106	189443	3	8	0
SRR5948393	30	30	23	22	21	18	4672446	4672446	4672446	4655956	4650353	4634721	4517431	1243975	52.25	315416	181324	4	9	0
SRR5948396	24	24	17	16	16	12	4671766	4671766	4671766	4655098	4649495	4649495	4488570	1411357	52.25	445524	289561	3	6	0
SRR6809267	27	27	20	19	19	16	4671178	4671178	4671178	4657666	4652465	4652465	4535434	1248483	52.25	336606	232826	4	8	0
SRR12992280	20	20	17	16	16	13	4666150	4666150	4666150	4658584	4652981	4652981	4544727	1411688	52.25	497622	233198	3	7	0
SRR4418377	27	27	23	23	22	20	4665368	4665368	4665368	4656336	4656336	4645098	4563856	979111	52.25	335768	145939	4	10	0
SRR5887860	21			14	14	12	4661961	4661961	4661961	4647254	4647254	4647254	4565252	1455587	52.25	497622	307667	3	6	0
SRR12393515	23	23	19	18	18	16	4661441	4661441	4661441	4651774	4646426	4646426	4564422	1286184	52.25	398255	180318	3	8	0
SRR13519898	22	22	17	16	16	14	4963792	4963792	4963792	4953512	4947585	4947585	4865583	1491667	52.24	563570	319040	3	6	0
SRR15295030	33	33	20	19	18	16	4889807	4889807	4889807	4868616	4863013	4840131	4758127	1248099	52.24	397420	200558	4	8	0
SRR6433985	29			22	22	20	4889592	4889592	4889592	4874553	4869352	4869352	4787350	531341	52.24	397231	180975	6	10	0
SRR14131148	64	64	49	46	40	30	4853931	4853931	4853931	4816523	4794964	4689358	4347730	439656	52.24	173982	81541	10	20	0
SRR12994935	43	43	37	35	31	25	4826303	4826303	4826303	4813704	4801729	4727263	4508341	969410	52.24	182988	107414	7	15	0
SRR10871833	34	34	30	29	27	25	4814095	4814095	4814095	4803003	4797802	4761057	4685778	744509	52.24	251248	143887	7	13	0
SRR12403035	31	31	19	18	18	13	4812008	4812008	4812008	4789541	4783938	4783938	4586898	1411688	52.24	397420	290264	4	7	0
SRR12383724	29	29	19	18	18	14	4810274	4810274	4810274	4790184	4784581	4784581	4631250	1411688	52.24	397756	291673	4	7	0
SRR12418361	30	30	20	19	19	14	4805737	4805737	4805737	4784528	4779327	4779327	4595072	1411757	52.24	381238	291805	4	7	0
SRR5865342	24	24	16	16	16	14	4798309	4798309	4798309	4778808	4778808	4778808	4696804	1411695	52.24	498040	335918	3	6	0
SRR9291296	54	54	45	42	37	27	4798000	4798000	4798000	4778395	4756403	4661286	4300783	478096	52.24	180526	94570	8	17	0
SRR7783998	30			19	18	15	4791081	4791081	4791081	4772968	4761828	4746826	4623252	1236810	52.24	497106	232829	3	7	0
SRR8551918	25	25	17	16	16	13	4790988	4790988	4790988	4772707	4767170	4767170	4643597	1402813	52.24	497767	234258	3	7	0
SRR7105206	33	33	21	19	19	15	4790452	4790452	4790452	4766093	4754953	4754953	4602622	1235287	52.24	468367	200937	3	8	0
SRR8460354	34	34	24	20	20	17	4788850	4788850	4788850	4769781	4744222	4744222	4620646	793918	52.24	440664	200808	4	8	0
SRR8871970	26	26	19	17	17	14	4787633	4787633	4787633	4774382	4763242	4763242	4639668	1403046	52.24	497563	232958	3	7	0
SRR9040626	61			51	41	28	4775454	4775454	4775454	4753589	4741228	4558332	4083000	356339	52.24	163083	84456	11	21	0
SRR11143973	103	103	89	79	61	37	4773493	4773493	4773493	4738392	4663571	4336750	3538135	320708	52.24	78328	48720	18	38	0
SRR12672017	24	24	16	15	14	12	4764096	4764096	4764096	4741498	4735895	4722433	4640431	1411646	52.24	497622	307825	3	6	0
SRR11877511	22	22	17	16	16	14	4760712	4760712	4760712	4750306	4744703	4744703	4662701	1410650	52.24	539251	232955	3	7	0
SRR8734043	42	42	38	37	34	27	4760302	4760302	4760302	4751495	4745892	4685077	4405866	509590	52.24	200812	96890	8	16	0
SRR16259852	19	19	15	15	15	13	4759569	4759569	4759569	4748271	4748271	4748271	4671622	1842497	52.24	682810	308276	2	5	0
SRR13274319	51	51	40	39	35	30	4751764	4751764	4751764	4725490	4715722	4639830	4450402	487616	52.24	173938	101704	9	18	0
SRR16149190	58	58	44	42	35	29	4751523	4751523	4751523	4714948	4702035	4574074	4335205	444166	52.24	184462	98179	10	19	0
SRR12749105	75	75	60	57	48	34	4747946	4747946	4747946	4711872	4688639	4526305	4060006	338927	52.24	113913	68630	12	26	0
SRR15667316	23	23	17	16	16	14	4747601	4747601	4747601	4732517	4726914	4726914	4644912	1446353	52.24	496661	307911	3	6	0
SRR10295157	29	29	22	21	21	19	4745405	4745405	4745405	4729387	4723784	4723784	4641782	1248052	52.24	397420	174099	4	9	0
SRR10960463	68	68	56	53	50	37	4744462	4744462	4744462	4718260	4696493	4649451	4158020	274802	52.24	117805	65274	14	27	0
SRR5920243	21	21	17	16	16	13	4730108	4730108	4730108	4721905	4716302	4716302	4600573	1280653	52.24	496661	232824	3	7	0
SRR12827006	27	27	18	17	15	13	4725451	4725451	4725451	4700638	4695437	4662567	4580410	1412048	52.24	498040	307568	3	6	0
SRR14028043	36	36	24	23	21	19	4720723	4720723	4720723	4691622	4686019	4661025	4579783	934759	52.24	307468	180137	5	10	0
SRR8428911	24	24	18	17	17	14	4718113	4718113	4718113	4706046	4700443	4700443	4583758	1455382	52.24	497622	307953	3	6	0
SRR9602008	21	21	18	17	17	15	4712604	4712604	4712604	4705305	4699702	4699702	4617510	1093988	52.24	335557	232824	4	8	0
SRR15343107	21	21	18	16	15	13	4711180	4711180	4711180	4704389	4693493	4678491	4601761	1192467	52.24	496743	336185	3	6	0
SRR9268233	25	25	19	18	17	15	4706224	4706224	4706224	4693664	4688061	4665842	4583838	1159218	52.24	443736	232824	4	7	0
SRR11515686	37	37	30	28	26	20	4705799	4705799	4705799	4690458	4675497	4639503	4435176	1024775	52.24	252396	152331	5	11	0
SRR13614710	26	26	18	17	17	15	4705253	4705253	4705253	4684353	4678840	4678840	4596838	1411695	52.24	445605	273156	3	6	0
SRR5821014	22	22	16	16	16	14	4705109	4705109	4705109	4691070	4691070	4691070	4609057	1291311	52.24	496772	232838	3	7	0
SRR18605189	27	27	18	17	17	14	4704650	4704650	4704650	4682905	4677704	4677704	4570243	1449339	52.24	497106	232824	3	7	0
SRR9007752	22	22	17	16	16	14	4703953	4703953	4703953	4690870	4685267	4685267	4603263	1411354	52.24	445524	308441	3	6	0
SRR9951334	25	25	22	20	20	17	4702170	4702170	4702170	4693185	4681097	4681097	4562701	1159634	52.24	335918	200812	4	9	0
SRR9886624	28	28	25	23	23	20	4701832	4701832	4701832	4694179	4680932	4680932	4558362	716078	52.24	310704	160410	5	11	0
SRR9141587	26			19	19	17	4700501	4700501	4700501	4691142	4670649	4670649	4588645	1446854	52.24	334733	180355	4	8	0
SRR10608845	18	18	14	14	14	11	4697103	4697103	4697103	4688097	4688097	4688097	4571668	1815433	52.24	697871	307713	2	5	0
SRR8618798	32	32	28	26	26	21	4696877	4696877	4696877	4688343	4675194	4675194	4465651	801518	52.24	275520	148617	6	12	0
SRR6107952	29	29	21	18	18	14	4696439	4696439	4696439	4675578	4657099	4657099	4507607	1035950	52.24	375678	232953	4	8	0
SRR12897842	20	20	16	15	15	13	4689176	4689176	4689176	4679311	4673708	4673708	4592109	1411601	52.24	445406	322516	3	6	0
SRR15877853	35	35	30	26	26	22	4666976	4666976	4666976	4658184	4631503	4631503	4492483	829015	52.24	252640	150462	6	12	0
SRR4432528	32	32	24	24	22	20	4662485	4662485	4662485	4644643	4644643	4618634	4537392	977761	52.24	307626	150474	5	11	0
SRR6114217	20	20	16	15	15	13	4652055	4652055	4652055	4643049	4637446	4637446	4555442	1446509	52.24	497622	308441	3	6	0
SRR5238220	19	19	14	13	13	11	4645513	4645513	4645513	4636380	4630777	4630777	4548775	1411841	52.24	497106	335917	3	6	0
SRR12931018	39	39	28	25	24	20	5005671	5005671	5005671	4982725	4961214	4939606	4790162	965189	52.23	338306	162771	5	10	0
SRR5948441	26	26	19	18	18	14	4922307	4922307	4922307	4907112	4901481	4901481	4747828	1326445	52.23	443417	273154	4	7	0
SRR11878924	108	108	86	81	67	34	4837273	4837273	4837273	4784305	4742091	4498545	3299670	250719	52.23	80948	43043	21	42	0
SRR11514874	73	73	58	54	47	33	4835906	4835906	4835906	4799490	4771187	4647380	4141044	338180	52.23	132396	79183	13	25	0
SRR10011504	35	35	24	23	20	16	4819039	4819039	4819039	4796249	4790712	4747802	4610838	700881	52.23	552774	232827	4	8	0
SRR10348591	43	43	38	35	32	28	4811992	4811992	4811992	4801099	4780229	4718497	4579652	420094	52.23	219825	114417	9	16	0
SRR7648455	31	31	22	21	21	18	4811763	4811763	4811763	4793217	4788016	4788016	4669264	1285596	52.23	300364	194880	5	9	0
SRR7889053	30	30	21	20	18	15	4810856	4810856	4810856	4793422	4787791	4749214	4632533	1281050	52.23	382154	232824	4	8	0
SRR14872228	26	26	16	15	15	12	4807033	4807033	4807033	4786184	4780581	4780581	4659731	1648430	52.23	465030	307911	3	6	0
SRR14918264	28	28	19	18	18	15	4804308	4804308	4804308	4787189	4781988	4781988	4661140	1447582	52.23	465030	253016	3	7	0
SRR6908339	40	40	26	23	22	19	4803991	4803991	4803991	4767614	4747536	4733456	4602446	1104890	52.23	335918	151437	5	10	0
SRR12827721	34	34	25	24	24	19	4803863	4803863	4803863	4786066	4780463	4780463	4593820	1200205	52.23	275399	180352	6	11	0
SRR12749096	40	40	33	32	31	24	4803385	4803385	4803385	4790985	4785382	4763390	4517433	418560	52.23	300303	148605	7	13	0
SRR18709687	31	31	20	17	17	14	4780648	4780648	4780648	4758758	4742668	4742668	4626524	1006365	52.23	397883	232826	4	8	0
SRR15593086	25	25	20	19	19	16	4775286	4775286	4775286	4762582	4756979	4756979	4649449	1446531	52.23	445517	253341	3	6	0
SRR9331937	84	84	76	71	57	42	4774920	4774920	4774920	4755922	4722232	4465138	3956471	321762	52.23	83059	58404	17	35	0
SRR6133561	26	26	18	16	16	14	4771424	4771424	4771424	4751573	4738811	4738811	4656654	1453278	52.23	445410	323458	3	6	0
SRR8984761	37	37	29	28	27	21	4770921	4770921	4770921	4756933	4747621	4731190	4491451	1153975	52.23	283688	135679	5	12	0
SRR12572682	34	34	23	22	21	16	4767267	4767267	4767267	4738994	4733391	4719929	4525279	930431	52.23	370361	187744	4	9	0
SRR6760488	39	39	29	26	26	20	4766718	4766718	4766718	4740218	4717643	4717643	4499752	965779	52.23	238757	173951	6	12	0
SRR5677854	25	25	17	17	17	15	4765588	4765588	4765588	4747545	4747545	4747545	4665543	933579	52.23	498040	335918	4	7	0
SRR5632204	28	28	19	19	19	16	4764714	4764714	4764714	4737329	4737329	4737329	4619404	1411695	52.23	445543	233613	3	7	0
SRR7442220	21	21	18	17	17	15	4753175	4753175	4753175	4744964	4739361	4739361	4657359	1411694	52.23	498041	234263	3	7	0
SRR11027317	48	48	37	36	34	26	4747206	4747206	4747206	4718346	4708355	4674506	4374478	472149	52.23	190352	119137	8	16	0
SRR16356233	48	48	34	33	28	21	4744101	4744101	4744101	4712619	4702746	4617737	4369085	498098	52.23	232072	135129	7	13	0
SRR10571592	30	30	24	23	22	20	4733791	4733791	4733791	4717230	4712029	4700878	4619636	935245	52.23	308242	149733	5	10	0
SRR14871956	24	24	15	14	14	12	4715109	4715109	4715109	4693391	4687788	4687788	4605786	1401946	52.23	496783	307812	3	6	0
SRR17549341	20	20	17	16	16	13	4709387	4709387	4709387	4702212	4696609	4696609	4579064	1455382	52.23	497106	307667	3	6	0
SRR13061821	52	52	41	39	36	29	4706965	4706965	4706965	4684032	4666564	4612661	4384511	933889	52.23	165536	96203	7	17	0
SRR9592238	20	20	15	14	14	12	4705459	4705459	4705459	4694436	4689235	4689235	4607233	1412242	52.23	497622	307911	3	6	0
SRR10067265	17	17	14	13	13	11	4703616	4703616	4703616	4695405	4689802	4689802	4607800	1411840	52.23	498040	336180	3	6	0
SRR9302834	20	20	15	14	14	12	4703553	4703553	4703553	4694181	4688578	4688578	4606576	1411840	52.23	497622	307911	3	6	0
SRR10035358	19	19	15	14	14	12	4703270	4703270	4703270	4692859	4687658	4687658	4605654	1613492	52.23	438950	265939	3	6	0
SRR6885434	20	20	15	14	14	12	4703050	4703050	4703050	4693381	4688180	4688180	4606179	1412096	52.23	497106	307825	3	6	0
SRR15192279	20	20	17	16	16	13	4703008	4703008	4703008	4694403	4688800	4688800	4566230	1411687	52.23	497622	232824	3	7	0
SRR8926614	18	18	15	14	14	12	4702912	4702912	4702912	4694307	4688704	4688704	4606702	1411840	52.23	497622	307911	3	6	0
SRR6881523	29	29	24	23	23	19	4702893	4702893	4702893	4689341	4684140	4684140	4536842	697755	52.23	317769	180358	6	10	0
SRR6674699	20	20	16	15	15	13	4702480	4702480	4702480	4694281	4688678	4688678	4606677	1411700	52.23	497622	308184	3	6	0
SRR6879904	20	20	16	15	15	13	4702366	4702366	4702366	4693360	4688159	4688159	4606158	1412096	52.23	445524	307601	3	6	0
SRR15050786	20	20	17	16	16	13	4702123	4702123	4702123	4694470	4688867	4688867	4566297	1411687	52.23	497622	232953	3	7	0
SRR13422497	23	23	17	16	16	14	4702019	4702019	4702019	4690398	4684795	4684795	4602741	1450998	52.23	445528	336177	3	6	0
SRR9024780	20	20	17	16	16	14	4701926	4701926	4701926	4694273	4688670	4688670	4606668	1411687	52.23	496661	286619	3	6	0
SRR6879877	20	20	16	15	15	13	4701790	4701790	4701790	4693400	4688199	4688199	4606198	1412096	52.23	445524	307726	3	6	0
SRR8950385	25	25	21	19	19	14	4701031	4701031	4701031	4692025	4676630	4676630	4495893	1288926	52.23	443736	200812	3	7	0
SRR9268234	19	19	16	15	15	13	4700888	4700888	4700888	4693919	4688316	4688316	4606314	1243773	52.23	437968	324612	4	7	0
SRR12082788	23	23	20	19	19	16	4700882	4700882	4700882	4693848	4688245	4688245	4579337	1411840	52.23	390586	252767	4	7	0
SRR14768089	18	18	15	14	14	12	4698687	4698687	4698687	4691908	4686305	4686305	4604303	1411202	52.23	496661	252444	3	6	0
SRR5890315	19			14	14	12	4698299	4698299	4698299	4689166	4683965	4683965	4601808	1447815	52.23	497767	307668	3	6	0
SRR16761015	21	21	16	15	15	13	4697839	4697839	4697839	4688706	4683505	4683505	4601348	1447815	52.23	496658	307667	3	6	0
SRR8069284	24	24	19	18	18	16	4697735	4697735	4697735	4686636	4681033	4681033	4599234	740999	52.23	418938	274893	5	8	0
SRR8069297	22	22	17	16	16	14	4697668	4697668	4697668	4685357	4679754	4679754	4597953	1286264	52.23	497766	233389	3	7	0
SRR8456809	20			14	14	12	4697451	4697451	4697451	4687057	4681856	4681856	4600057	1445935	52.23	498039	307953	3	6	0
SRR8069296	20	20	15	14	14	12	4697391	4697391	4697391	4686421	4680818	4680818	4599019	740861	52.23	498039	336179	4	7	0
SRR7769416	23			16	16	14	4697059	4697059	4697059	4683546	4677943	4677943	4596142	740923	52.23	397419	305479	5	8	0
SRR8069280	20	20	15	14	14	12	4697036	4697036	4697036	4687008	4681405	4681405	4599604	1445533	52.23	498039	336179	3	6	0
SRR8188588	19	19	15	14	14	12	4696829	4696829	4696829	4688222	4683021	4683021	4600864	1447143	52.23	496661	307469	3	6	0
SRR8457224	23			15	15	13	4696793	4696793	4696793	4683383	4678182	4678182	4596381	1445929	52.23	497621	308441	3	6	0
SRR8069268	21	21	16	15	15	13	4696754	4696754	4696754	4686360	4680757	4680757	4598956	1445533	52.23	445543	336179	3	6	0
SRR8069283	19	19	14	13	13	11	4696677	4696677	4696677	4686649	4681046	4681046	4599245	1445533	52.23	498039	336179	3	6	0
SRR8069278	22	22	17	16	16	14	4696047	4696047	4696047	4687018	4681415	4681415	4599616	740861	52.23	421122	274885	5	8	0
SRR15097865	26	26	19	19	18	16	4695871	4695871	4695871	4676158	4676158	4661237	4584507	1195133	52.23	496661	232826	3	7	0
SRR9283084	21	21	16	15	15	13	4695436	4695436	4695436	4685173	4679972	4679972	4598173	1445935	52.23	445492	307656	3	6	0
SRR6879930	21	21	14	14	14	12	4679927	4679927	4679927	4665060	4665060	4665060	4583056	1429362	52.23	497106	307911	3	6	0
SRR10203120	24	24	16	16	16	14	4675344	4675344	4675344	4657452	4657452	4657452	4575448	1094327	52.23	437208	307911	4	7	0
SRR12394064	26	26	19	19	18	16	4673024	4673024	4673024	4655499	4655499	4643203	4561201	1093889	52.23	397417	221716	4	8	0
SRR12506603	37	37	25	22	22	19	5004015	5004015	5004015	4980688	4959666	4959666	4837849	787410	52.22	319571	200812	6	11	0
SRR15607824	66	66	50	50	43	30	4943954	4943954	4943954	4908061	4908061	4779178	4347559	322958	52.22	161295	101061	12	22	0
SRR10429152	46	46	32	31	28	21	4882497	4882497	4882497	4845420	4840219	4787499	4515467	931997	52.22	307568	123821	5	12	0
SRR15877821	24	24	19	18	18	14	4837750	4837750	4837750	4826738	4821537	4821537	4674216	1448614	52.22	397420	266740	4	7	0
SRR11290905	29	29	23	22	21	19	4815880	4815880	4815880	4801271	4795668	4784530	4702528	1245604	52.22	324598	200812	5	9	0
SRR16464237	26	26	22	21	21	17	4815172	4815172	4815172	4804791	4799188	4799188	4646638	1411840	52.22	335918	180293	4	8	0
SRR8298801	27			18	17	14	4814587	4814587	4814587	4797967	4792336	4782292	4663540	1195370	52.22	397420	252229	4	8	0
SRR7889052	27	27	18	17	17	14	4810303	4810303	4810303	4793154	4787523	4787523	4668771	1281272	52.22	397886	232826	4	8	0
SRR6485637	27	27	20	18	17	15	4809674	4809674	4809674	4792330	4778847	4768775	4686773	730125	52.22	497622	335918	4	7	0
SRR7039809	36	36	26	22	21	18	4808407	4808407	4808407	4786512	4757663	4736049	4609230	696602	52.22	307622	181924	5	10	0
SRR11550137	26	26	17	16	16	14	4807837	4807837	4807837	4781709	4776106	4776106	4694102	1454610	52.22	497622	232824	3	7	0
SRR6880078	36	36	19	19	19	17	4807539	4807539	4807539	4766462	4766462	4766462	4684460	923761	52.22	447676	234389	4	8	0
SRR6881306	48	48	33	31	30	25	4806585	4806585	4806585	4762321	4752045	4736872	4514633	548978	52.22	216460	135952	8	15	0
SRR9143092	27	27	22	21	20	17	4801056	4801056	4801056	4789986	4784383	4765490	4652950	1159463	52.22	372207	200812	4	8	0
SRR7347006	36	36	22	21	20	18	4795839	4795839	4795839	4762334	4757133	4745718	4664476	926156	52.22	315730	188430	5	10	0
SRR5714159	22	22	17	17	17	15	4781700	4781700	4781700	4770599	4770599	4770599	4688597	1159497	52.22	539845	252199	3	7	0
SRR8625018	39	39	28	26	23	20	4775594	4775594	4775594	4745356	4730558	4680059	4569207	720312	52.22	320820	150377	6	11	0
SRR6345345	25			14	14	12	4772919	4772919	4772919	4753505	4732975	4732975	4650971	1453278	52.22	497926	322516	3	6	0
SRR12711700	82	82	61	57	46	33	4768007	4768007	4768007	4717711	4680934	4487881	4062656	315174	52.22	138534	73324	12	25	0
SRR12827056	37	37	26	25	24	19	4766299	4766299	4766299	4738581	4732978	4719516	4522376	1021563	52.22	308342	180425	5	10	0
SRR10392058	47	47	35	34	28	23	4763474	4763474	4763474	4737000	4731397	4618230	4432013	665504	52.22	230801	152663	7	13	0
SRR10180754	82	82	59	55	46	32	4763370	4763370	4763370	4714353	4681980	4525741	4010960	339532	52.22	129699	63675	12	25	0
SRR8757389	18	18	13	13	13	11	4727835	4727835	4727835	4715308	4715308	4715308	4633306	1411688	52.22	497766	335303	3	6	0
SRR12774794	24	24	14	14	14	12	4712303	4712303	4712303	4686148	4686148	4686148	4604146	1159210	52.22	437076	307469	4	7	0
SRR13505119	25	25	15	15	15	13	4712248	4712248	4712248	4684112	4684112	4684112	4602110	1260915	52.22	437111	232173	4	7	0
SRR11091006	34	34	26	25	23	21	4710694	4710694	4710694	4694159	4688958	4655119	4573877	933896	52.22	308071	149621	5	11	0
SRR17982512	16	16	12	12	12	10	4708175	4708175	4708175	4699169	4699169	4699169	4617167	1541314	52.22	497622	397418	3	5	0
SRR8265911	42			33	28	25	4705584	4705584	4705584	4688592	4682698	4591109	4483494	933894	52.22	188839	117942	6	14	0
SRR11550282	27	27	19	18	17	15	4890923	4890923	4890923	4876023	4870783	4847981	4765977	1236075	52.21	325483	232824	4	8	0
SRR6766169	42	42	34	32	31	23	4884520	4884520	4884520	4867914	4854547	4832559	4547722	543346	52.21	274859	116840	7	13	0
SRR10360434	31	31	19	18	17	15	4879002	4879002	4879002	4848548	4842945	4829483	4747481	1290272	52.21	497622	200800	3	8	0
SRR12850810	26	26	16	15	14	12	4835820	4835820	4835820	4806198	4800595	4787133	4705129	1411646	52.21	497767	335865	3	6	0
SRR17072994	36	36	25	22	21	18	4833864	4833864	4833864	4813997	4795127	4772391	4652514	512505	52.21	295543	232213	6	11	0
SRR10894617	36	36	27	26	23	20	4832223	4832223	4832223	4806789	4801186	4750918	4644724	1045226	52.21	331868	174137	5	10	0
SRR14970080	22	22	17	16	15	13	4819176	4819176	4819176	4806347	4800744	4778543	4696541	1159446	52.21	443736	252192	4	7	0
SRR18015679	35	35	26	25	24	21	4804553	4804553	4804553	4785908	4780031	4768532	4650641	971065	52.21	294370	175393	5	11	0
SRR6880176	29	29	18	17	17	15	4802563	4802563	4802563	4772604	4767001	4767001	4684997	1403047	52.21	335918	232827	4	8	0
SRR18603716	30	30	24	23	21	18	4794081	4794081	4794081	4780398	4774795	4735081	4626931	1244246	52.21	336178	180507	4	8	0
SRR9597434	33	33	31	28	27	22	4791876	4791876	4791876	4788586	4768704	4749830	4573816	1078341	52.21	281500	147751	5	12	0
SRR9137264	32	32	27	26	26	20	4782760	4782760	4782760	4771730	4766127	4766127	4568392	1249737	52.21	334626	173973	4	9	0
SRR8069289	24	24	19	18	17	14	4774554	4774554	4774554	4763455	4757852	4735645	4623923	1285176	52.21	498039	232824	3	7	0
SRR10163957	27	27	17	16	15	13	4770983	4770983	4770983	4743671	4738068	4724606	4642602	1290119	52.21	496661	232954	3	7	0
SRR10418289	27	27	17	16	15	13	4770489	4770489	4770489	4743306	4737703	4724241	4642239	1290119	52.21	497622	232956	3	7	0
SRR10215937	28	28	18	17	16	14	4770391	4770391	4770391	4743208	4737605	4724143	4642141	1290272	52.21	497622	232827	3	7	0
SRR10018515	22	22	15	15	15	13	4767298	4767298	4767298	4751634	4751634	4751634	4669632	1095252	52.21	693518	235996	3	6	0
SRR19276912	107	107	93	81	61	35	4765897	4765897	4765897	4730795	4643599	4289674	3410668	356123	52.21	77958	42596	19	39	0
SRR8266172	57			40	37	27	4762064	4762064	4762064	4730726	4705923	4664630	4310312	391094	52.21	183825	119767	9	17	0
SRR8198657	60			39	35	25	4761176	4761176	4761176	4723518	4690951	4631323	4255548	684300	52.21	163120	103704	8	16	0
SRR10874148	59	59	44	44	42	33	4753041	4753041	4753041	4717708	4717708	4695654	4369964	372184	52.21	131226	88407	11	22	0
SRR10249866	24	24	14	13	13	11	4739164	4739164	4739164	4712341	4706359	4706359	4624357	1495325	52.21	509502	307627	3	6	0
SRR14284561	34	34	27	25	23	21	4723231	4723231	4723231	4708353	4696363	4648551	4566547	524017	52.21	310585	186104	7	11	0
SRR12789854	23	23	17	16	16	13	4721646	4721646	4721646	4707643	4702040	4702040	4590855	1411601	52.21	445406	307788	3	6	0
SRR8757280	49			29	26	23	4719322	4719322	4719322	4681480	4666382	4617286	4509599	841625	52.21	247853	144753	5	12	0
SRR13785537	34	34	28	27	25	21	4682547	4682547	4682547	4669919	4664316	4634297	4490222	1140458	52.21	252716	150462	5	11	0
SRR10981328	25	25	22	21	21	19	4652146	4652146	4652146	4647788	4642587	4642587	4560585	935216	52.21	308341	200812	6	10	0
SRR12693328	29	29	19	18	17	14	4889692	4889692	4889692	4871455	4865852	4842971	4732531	1543969	52.2	446823	291614	3	7	0
SRR12749103	36	36	23	22	20	18	4846040	4846040	4846040	4817640	4812037	4778152	4696150	998882	52.2	336177	162965	5	9	0
SRR8991899	20	20	17	16	16	14	4800785	4800785	4800785	4792446	4786843	4786843	4704841	1411687	52.2	498040	307953	3	6	0
SRR8991908	26	26	22	21	20	18	4798021	4798021	4798021	4788779	4783176	4765054	4683050	1250678	52.2	443778	225491	4	8	0
SRR8760774	35			30	29	23	4797445	4797445	4797445	4791483	4780367	4758166	4537312	1025345	52.2	250847	145652	6	12	0
SRR9902444	20	20	16	14	14	12	4797308	4797308	4797308	4786713	4774168	4774168	4692166	1411687	52.2	497622	336180	3	6	0
SRR8949844	21	21	16	15	15	13	4791276	4791276	4791276	4781428	4775825	4775825	4693823	1411840	52.2	497622	307911	3	6	0
SRR9166891	26	26	21	18	18	16	4786864	4786864	4786864	4775953	4754079	4754079	4672077	1159510	52.2	437968	232826	4	7	0
SRR9326301	25	25	20	18	18	16	4786537	4786537	4786537	4774962	4762819	4762819	4680817	1412089	52.2	438434	232826	3	7	0
SRR9040967	21	21	16	15	15	13	4769373	4769373	4769373	4755881	4750680	4750680	4668676	1412089	52.2	498040	309382	3	6	0
SRR9071907	50	50	33	30	26	22	4765716	4765716	4765716	4726455	4700830	4642617	4481001	445603	52.2	292433	160045	7	13	0
SRR7105217	46	46	30	28	25	22	4763529	4763529	4763529	4724767	4709168	4669294	4548960	705804	52.2	339723	148690	5	12	0
SRR13446154	38	38	28	26	25	23	4761512	4761512	4761512	4741112	4727502	4716075	4634833	552239	52.2	250481	150277	7	14	0
SRR5379206	26			19	18	14	4753324	4753324	4753324	4741086	4726709	4716558	4557064	1283635	52.2	397756	200812	3	8	0
SRR12708090	33	33	29	27	27	24	4738633	4738633	4738633	4730561	4715129	4715129	4606221	933836	52.2	307874	148691	6	11	0
SRR9694075	38	38	33	31	29	23	4701392	4701392	4701392	4689964	4677792	4642615	4421116	637992	52.2	206416	117429	6	13	0
SRR10036785	25	25	19	17	16	14	4700458	4700458	4700458	4687290	4673161	4650686	4568368	1250171	52.2	443914	223020	3	7	0
SRR10919451	23	23	19	18	18	15	4651436	4651436	4651436	4640975	4635372	4635372	4525056	1244774	52.2	496974	200812	3	7	0
SRR10295193	65	65	32	26	24	18	4933156	4933156	4933156	4869702	4831231	4791765	4591616	504505	52.19	307911	200812	6	11	0
SRR10205347	74	74	38	31	28	23	4925118	4925118	4925118	4860329	4814744	4765077	4572317	552656	52.19	284121	135679	6	13	0
SRR8129305	54	54	37	36	32	24	4889644	4889644	4889644	4841725	4836122	4754280	4479305	1096136	52.19	234396	107205	6	14	0
SRR12389212	36	36	27	25	25	18	4883069	4883069	4883069	4866376	4855530	4855530	4620738	1194080	52.19	335914	160491	4	10	0
SRR9158247	21	21	16	15	15	13	4797989	4797989	4797989	4786627	4781024	4781024	4699020	1411687	52.19	497106	307911	3	6	0
SRR9268227	21	21	17	17	17	15	4796914	4796914	4796914	4787941	4787941	4787941	4705939	1159504	52.19	443637	244010	4	7	0
SRR8069274	22	22	16	15	15	13	4795839	4795839	4795839	4780541	4774938	4774938	4693137	1285675	52.19	498039	336179	3	6	0
SRR17027473	27	27	23	21	21	17	4795211	4795211	4795211	4786743	4773561	4773561	4630388	814686	52.19	336180	200812	5	9	0
SRR9040953	29	29	24	23	22	19	4794308	4794308	4794308	4783230	4778029	4766434	4641553	934758	52.19	307725	188642	5	10	0
SRR9273103	19	19	16	16	16	13	4785491	4785491	4785491	4777965	4777965	4777965	4661192	1855986	52.19	608477	308244	2	5	0
SRR7747040	52			29	23	19	4767312	4767312	4767312	4717263	4702195	4601901	4440888	698099	52.19	307910	181091	6	11	0
SRR7348393	52	52	30	28	26	20	4766408	4766408	4766408	4715475	4695819	4672714	4451207	695926	52.19	410531	148708	5	10	0
SRR7747034	46			27	24	21	4766226	4766226	4766226	4724685	4708967	4667235	4555869	696800	52.19	326655	159736	6	11	0
SRR14752583	56	56	42	39	33	26	4765050	4765050	4765050	4732533	4705330	4589656	4353437	751042	52.19	183869	119450	8	16	0
SRR8926775	44	44	25	21	19	17	4764638	4764638	4764638	4720923	4685573	4653713	4571711	698099	52.19	307811	200812	5	10	0
SRR14753118	62	62	43	40	36	26	4764506	4764506	4764506	4720153	4692852	4618678	4260617	697262	52.19	172071	89975	8	18	0
SRR11167774	28	28	21	17	15	13	4759768	4759768	4759768	4741286	4710992	4665517	4583515	1410993	52.19	497064	232955	3	7	0
SRR5253550	42	42	30	26	25	21	4750391	4750391	4750391	4720195	4685848	4675507	4531689	551528	52.19	307368	160190	6	12	0
SRR9137266	44			32	31	25	4898162	4898162	4898162	4874523	4848335	4837179	4628661	476742	52.18	246327	149761	7	13	0
SRR7763309	29	29	19	18	18	16	4892783	4892783	4892783	4867087	4861886	4861886	4779882	1403449	52.18	448011	232827	3	7	0
SRR10143262	31	31	19	18	17	15	4860447	4860447	4860447	4830559	4824956	4811494	4729492	1289786	52.18	497622	200800	3	8	0
SRR14071636	27	27	21	20	20	17	4859417	4859417	4859417	4845251	4839648	4839648	4730877	1223069	52.18	381482	161976	4	8	0
SRR5890587	37	37	21	18	16	14	4771242	4771242	4771242	4732708	4706721	4674861	4592857	948960	52.18	486484	246455	4	7	0
SRR9694184	40	40	23	21	18	16	4771039	4771039	4771039	4730205	4714487	4672533	4590529	788334	52.18	486848	232824	4	8	0
SRR11193970	42	42	23	21	18	16	4770887	4770887	4770887	4728291	4712573	4670952	4588948	948960	52.18	486661	232953	4	8	0
SRR5929647	39	39	22	19	16	14	4770779	4770779	4770779	4731051	4706698	4664744	4581772	948960	52.18	489147	246455	4	7	0
SRR8170239	45			21	20	18	4770695	4770695	4770695	4721473	4697514	4687173	4602184	787558	52.18	324455	222922	6	10	0
SRR9724315	42	42	23	20	18	16	4769637	4769637	4769637	4730141	4704329	4672802	4590798	697763	52.18	335918	232953	5	9	0
SRR9686909	45	45	27	25	21	18	4769336	4769336	4769336	4724682	4708964	4644817	4532919	781133	52.18	335918	160612	5	10	0
SRR5221610	42	42	24	21	20	18	4768771	4768771	4768771	4725922	4701847	4691506	4609348	787490	52.18	437428	160643	4	9	0
SRR5116957	40	40	24	20	18	15	4768526	4768526	4768526	4731226	4700115	4668502	4560093	787174	52.18	483835	232824	4	8	0
SRR5116959	42	42	27	24	22	20	4768376	4768376	4768376	4732303	4706491	4674631	4592474	788160	52.18	337267	174133	5	10	0
SRR8757386	51	51	30	26	24	21	4767607	4767607	4767607	4721841	4686688	4654828	4528930	698099	52.18	290265	150228	6	12	0
SRR7769456	46			23	21	19	4767397	4767397	4767397	4721316	4695851	4654357	4572353	696160	52.18	327520	173942	6	10	0
SRR7442292	39	39	21	20	18	15	4764468	4764468	4764468	4723477	4713915	4693480	4564545	788299	52.18	486318	232170	4	8	0
SRR6299385	27			17	17	15	4722505	4722505	4722505	4703124	4697420	4697420	4615418	1339732	52.18	498040	232826	3	7	0
SRR10340451	26	26	17	16	16	13	4697377	4697377	4697377	4675704	4666557	4666557	4545483	1454895	52.18	496974	308184	3	6	0
SRR16233381	22	22	17	16	16	14	4674976	4674976	4674976	4665830	4660227	4660227	4578225	1159651	52.18	496661	252199	3	7	0
SRR11962673	82	82	34	32	28	22	4999045	4999045	4999045	4897757	4882973	4816726	4615643	446469	52.17	258246	170476	7	13	0
SRR15880986	32	32	19	19	18	14	4871153	4871153	4871153	4844551	4844551	4819972	4675446	1483102	52.17	397420	266740	4	7	0
SRR9143062	29	29	22	22	22	18	4827626	4827626	4827626	4809197	4809197	4809197	4671318	926176	52.17	337910	202772	5	9	0
SRR10960618	27	27	21	20	19	16	4778848	4778848	4778848	4765340	4759737	4744963	4625511	935299	52.17	308313	200812	5	9	0
SRR10003427	38	38	23	20	17	15	4771889	4771889	4771889	4738336	4717390	4675436	4593279	948116	52.17	486484	232823	4	8	0
SRR6703868	21	21	15	15	15	12	4771777	4771777	4771777	4758724	4758724	4758724	4643190	1411687	52.17	497107	307911	3	6	0
SRR8109982	43	43	28	26	23	21	4770479	4770479	4770479	4733970	4718252	4676298	4594296	948667	52.17	437483	148604	4	9	0
SRR9832134	40	40	23	21	19	17	4770225	4770225	4770225	4731540	4715822	4674328	4592326	786270	52.17	486318	174003	4	9	0
SRR8109983	38	38	22	19	17	15	4770165	4770165	4770165	4732925	4707113	4675253	4593251	948350	52.17	489147	232826	4	8	0
SRR8110495	39	39	22	19	17	15	4769716	4769716	4769716	4730834	4705022	4673162	4591158	948350	52.17	488783	232824	4	8	0
SRR10133050	40	40	21	19	17	15	4769476	4769476	4769476	4723374	4703718	4671858	4589856	948350	52.17	488617	200812	4	8	0
SRR18399776	30	30	24	23	20	19	4768994	4768994	4768994	4754482	4748879	4693402	4648200	1231209	52.17	397231	180425	4	9	0
SRR10962394	40	40	23	20	18	16	4768568	4768568	4768568	4730864	4705052	4673192	4591188	948960	52.17	489027	232824	4	8	0
SRR10342427	44	44	26	21	19	17	4768407	4768407	4768407	4728292	4687508	4655648	4573644	782566	52.17	335918	200812	5	9	0
SRR5486731	43	43	28	26	23	20	4762926	4762926	4762926	4722882	4703426	4661448	4552579	553273	52.17	308690	160512	6	11	0
SRR5336243	47	47	32	29	25	23	4760252	4760252	4760252	4724514	4702078	4648405	4567163	553273	52.17	246172	160650	7	13	0
SRR15372817	21	21	16	15	15	12	4703638	4703638	4703638	4691680	4686077	4686077	4565552	1251129	52.17	497622	336179	3	6	0
SRR12744155	51	51	43	41	33	27	4688797	4688797	4688797	4668107	4655460	4514125	4296556	926483	52.17	175518	102778	7	17	0
SRR15027031	117	117	96	86	61	36	4873463	4873463	4873463	4820710	4746626	4293756	3392816	294475	52.16	71986	42629	21	42	0
SRR5945352	27			16	15	12	4834889	4834889	4834889	4816289	4810686	4787805	4668842	1447106	52.16	443538	292796	4	7	0
SRR5955268	28	28	20	19	17	14	4778028	4778028	4778028	4758524	4752921	4721337	4607863	1411799	52.14	421141	238750	4	7	0
SRR7348364	49	49	27	26	22	20	4854558	4854558	4854558	4803217	4793655	4740386	4658382	696162	52.13	307754	160612	6	11	0
SRR10885538	40	40	28	27	26	23	4803135	4803135	4803135	4776374	4770920	4759493	4633194	934877	52.13	233499	135129	6	13	0
SRR8170763	58			42	39	33	4704465	4704465	4704465	4676878	4657908	4611994	4391790	421811	52.13	132648	88002	11	22	0
SRR10996902	33	33	30	28	26	22	4966872	4966872	4966872	4961868	4946393	4908112	4752466	727254	52.12	259057	160008	6	12	0
SRR16684248	27	27	23	21	19	16	4925977	4925977	4925977	4917903	4902428	4871938	4742706	1411688	52.12	397886	232953	4	8	0
SRR15667306	27	27	19	17	17	15	4790590	4790590	4790590	4770702	4758581	4758581	4676579	1485635	52.12	448427	232826	3	7	0
SRR9108443	26	26	21	20	20	17	4884163	4884163	4884163	4873651	4868048	4868048	4749657	1110435	52.11	444801	180273	4	8	0
SRR14253401	39	39	33	31	27	20	4745200	4745200	4745200	4731329	4712355	4640617	4403717	1456278	52.11	324612	153737	4	10	0
SRR9597432	30	30	23	20	19	16	4719194	4719194	4719194	4701305	4680809	4661326	4548869	1251073	52.11	348847	162155	4	8	0
SRR8482494	30	30	20	18	18	14	4831282	4831282	4831282	4810696	4799556	4799556	4639028	1403046	52.1	497106	232827	3	7	0
SRR10533034	25	25	18	17	17	15	4885976	4885976	4885976	4865581	4855750	4855750	4773748	1211307	52.09	356545	235473	4	8	0
SRR5714166	30	30	21	21	21	17	4831637	4831637	4831637	4810197	4810197	4810197	4656996	1126231	52.09	335918	200812	4	8	0
SRR6879887	87	87	65	59	50	35	4793586	4793586	4793586	4743722	4690391	4545647	4012669	411059	52.09	97202	57151	13	28	0
SRR11937769	27	27	18	17	17	13	4734454	4734454	4734454	4712212	4703065	4703065	4545090	1455048	52.09	497106	307667	3	6	0
SRR15130893	28	28	17	16	16	13	4806449	4806449	4806449	4780842	4775507	4775507	4652532	1411880	52.08	444886	307813	3	6	0
SRR8384842	54			38	32	26	4794705	4794705	4794705	4768529	4741350	4642244	4407534	587406	52.08	186200	108990	8	16	0
SRR8598931	43	43	33	31	28	23	4793489	4793489	4793489	4768482	4756614	4698059	4513336	587406	52.08	232389	139247	6	13	0
SRR10533041	25	25	17	15	14	11	4766559	4766559	4766559	4748335	4736368	4726194	4604656	1613078	52.08	497796	335917	3	5	0
SRR15288876	43	43	32	31	29	25	4727509	4727509	4727509	4700274	4692887	4666775	4510106	659584	52.08	197000	110244	7	14	0
SRR5920233	34	34	22	21	20	16	4744582	4744582	4744582	4714386	4709315	4694508	4544637	958032	52.06	336169	233198	5	9	0
SRR8532412	43	43	26	23	21	17	4800747	4800747	4800747	4769359	4746658	4714355	4553250	698136	52.05	443906	226396	5	9	0
SRR7039804	40	40	23	20	18	14	4806952	4806952	4806952	4770035	4747709	4714629	4553524	948368	52.04	443735	232824	4	8	0
SRR5584630	46	46	28	25	22	18	4807232	4807232	4807232	4766439	4740183	4692248	4531143	772892	52.03	308483	160597	5	10	0
SRR5865325	44	44	27	25	23	19	4805559	4805559	4805559	4768358	4750858	4718555	4557452	781839	52.03	253347	186750	6	11	0
SRR7105216	38	38	23	22	21	19	4962554	4962554	4962554	4924755	4919152	4908366	4826364	1242441	52.02	447677	160500	4	8	0
SRR10898360	64	64	42	38	34	27	4895270	4895270	4895270	4842658	4811992	4741746	4477603	488098	51.99	180921	117144	10	18	0

## Sheet: TS2-summary_stats_Global
Table S2. Summary statistics of isolates from other global locations (including USA states except clinical southeastern USA isolates).
Sample	# contigs (>= 1000 bp)	# contigs (>= 5000 bp)	# contigs (>= 10000 bp)	# contigs (>= 25000 bp)	# contigs (>= 50000 bp)	Total length (>= 0 bp)	Total length (>= 1000 bp)	Total length (>= 5000 bp)	Total length (>= 10000 bp)	Total length (>= 25000 bp)	Total length (>= 50000 bp)	# contigs	Largest contig	Total length	GC (%)	N50	N75	L50	L75	# N's per 100 kbp
GCA_002234775v1	1	1	1	1	1	4734880	4734880	4734880	4734880	4734880	4734880	1	4734880	4734880	52.3	4734880	4734880	1	1	0
GCA_018339535v1	1	1	1	1	1	4756723	4756723	4756723	4756723	4756723	4756723	1	4756723	4756723	52.25	4756723	4756723	1	1	0
GCA_018339075v1	2	2	2	2	2	4935663	4935663	4935663	4935663	4935663	4935663	2	4827797	4935663	52.17	4827797	4827797	1	1	0
GCA_007833775v1	3	3	3	2	1	4760769	4760769	4760769	4760769	4737912	4704113	3	4704113	4760769	52.13	4704113	4704113	1	1	0
GCA_004236305v1	16	15	15	15	13	4659133	4658591	4657231	4657231	4657231	4574820	17	1415487	4659133	52.27	445353	280076	3	6	0
GCA_005994985v1	13	12	12	12	10	4661687	4659561	4655153	4655153	4655153	4572435	17	1411584	4661687	52.27	526933	397497	3	5	0
GCA_006499275v1	15	14	14	14	12	4615318	4614292	4609884	4609884	4609884	4527604	17	1417168	4615318	52.28	496516	259527	3	6	0
GCA_007047585v1	15	12	12	12	10	4633052	4631989	4624955	4624955	4624955	4542033	17	1411980	4633052	52.28	526649	397203	3	5	0
GCA_010539805v1	13	13	13	13	11	4676063	4673749	4673749	4673749	4673749	4591666	17	1159500	4676063	52.24	697171	341948	3	6	0
GCA_005440275v1	16	14	14	14	12	4662611	4661548	4658550	4658550	4658550	4575913	18	1411978	4662611	52.28	447323	370595	3	6	0
GCA_005572575v1	16	15	15	15	13	4669298	4668137	4666234	4666234	4666234	4583616	18	1251512	4669298	52.29	480716	341641	3	6	0
GCA_006027875v1	17	14	14	14	12	4675419	4674877	4667300	4667300	4667300	4584621	18	1411585	4675419	52.31	496516	280075	3	6	0
GCA_006263225v1	15	12	12	12	10	4776024	4774218	4767188	4767188	4767188	4684230	18	1823839	4776024	52.24	802734	336230	2	5	0
GCA_006593465v1	15	15	15	15	13	4634377	4632868	4632868	4632868	4632868	4550457	18	1411976	4634377	52.28	496516	341938	3	6	0
GCA_006667345v1	16	14	13	13	11	4674589	4673428	4667239	4662098	4662098	4579710	18	1459888	4674589	52.28	496516	335374	3	6	0
GCA_006912055v1	17	16	16	16	14	4632714	4632172	4627764	4627764	4627764	4544827	18	1417168	4632714	52.28	445362	386105	3	5	0
GCA_007476965v1	15	12	12	12	10	4817743	4815935	4808901	4808901	4808901	4726258	18	1494748	4817743	52.27	526758	397497	3	5	0
GCA_008819265v1	15	13	13	13	11	4749271	4747764	4745130	4745130	4745130	4663226	18	1411261	4749271	52.29	589201	336229	3	6	0
GCA_008950685v1	15	13	13	13	11	4672848	4671304	4666468	4666468	4666468	4584068	18	1455528	4672848	52.26	496516	341949	3	6	0
GCA_009375015v1	17	15	15	15	13	4659463	4658921	4656279	4656279	4656279	4573607	18	1417168	4659463	52.27	496516	273065	3	6	0
GCA_005440295v1	16	14	14	14	12	4663444	4661540	4656159	4656159	4656159	4573502	19	1159504	4663444	52.28	496392	370595	3	6	0
GCA_005751695v1	15	14	13	13	11	4701837	4699674	4698312	4692616	4692616	4609433	19	1498626	4701837	52.22	496516	322059	3	6	0
GCA_006162665v1	17	17	17	17	15	4813419	4812015	4812015	4812015	4812015	4729372	19	1578411	4813419	52.18	445375	259528	3	6	0
GCA_006902665v1	16	16	16	16	14	4629745	4628238	4628238	4628238	4628238	4545852	19	1411988	4629745	52.27	448147	336231	3	6	0
GCA_007886865v1	15	13	13	13	11	4649549	4647262	4641588	4641588	4641588	4559297	19	1411734	4649549	52.28	516537	397391	3	5	0
GCA_007959025v1	14	13	13	13	11	4701125	4698352	4697004	4697004	4697004	4614603	19	1417167	4701125	52.23	496516	342068	3	6	0
GCA_008352885v1	17	15	14	14	11	4706214	4704753	4698533	4693384	4693384	4589498	19	1411987	4706214	52.25	496517	335923	3	6	0
GCA_008478325v1	16	15	15	15	13	4698986	4697479	4695698	4695698	4695698	4613298	19	1395319	4698986	52.23	496516	234632	3	6	0
GCA_008908625v1	15	15	15	15	13	4630825	4628699	4628699	4628699	4628699	4544962	19	1417169	4630825	52.28	496710	273192	3	6	0
GCA_008924365v1	16	15	15	15	13	4629705	4627787	4623379	4623379	4623379	4540737	19	1411638	4629705	52.27	496718	273208	3	6	0
GCA_010483355v1	16	13	13	13	11	4650953	4649145	4639901	4639901	4639901	4557244	19	1447158	4650953	52.24	496516	323848	3	6	0
GCA_010614245v1	18	15	15	15	13	4706625	4706083	4699031	4699031	4699031	4616365	19	1411986	4706625	52.23	493623	259528	3	7	0
GCA_010700785v1	17	15	14	14	12	4660613	4659452	4653778	4648619	4648619	4565951	19	1411987	4660613	52.27	496516	273190	3	6	0
GCA_010862565v1	16	14	13	13	11	4707153	4705335	4699567	4694408	4694408	4611777	19	1411918	4707153	52.25	496516	337518	3	6	0
GCA_011266485v1	17	14	13	13	11	4670272	4669080	4662050	4656891	4656891	4573355	19	1451254	4670272	52.23	497682	336223	3	6	0
GCA_011270025v1	18	16	15	14	12	4705297	4704755	4699065	4693916	4678564	4595888	19	1290930	4705297	52.25	496515	337637	3	6	0
GCA_011286005v1	18	16	15	15	13	4765595	4765053	4759015	4753872	4753872	4671839	19	1456340	4765595	52.26	443924	273218	3	6	0
GCA_020009185v1	17	16	16	16	11	4770627	4769564	4765156	4765156	4765156	4544847	19	1417168	4770627	52.21	497968	337211	3	6	0
GCA_003785605v1	17	14	14	14	12	4650585	4649078	4644211	4644211	4644211	4561903	20	1494713	4650585	52.28	445372	341949	3	6	0
GCA_005464975v1	17	14	13	13	11	4646334	4644827	4637867	4632726	4632726	4550457	20	1411987	4646334	52.28	496516	322566	3	6	0
GCA_005497625v1	17	16	16	16	14	4602350	4600668	4599318	4599318	4599318	4516628	20	1411987	4602350	52.28	445348	282585	3	6	0
GCA_005517735v1	19	17	17	17	15	4700565	4700023	4697377	4697377	4697377	4614641	20	1411986	4700565	52.23	421206	273192	4	7	0
GCA_005712615v1	17	16	15	15	13	4662133	4660626	4659338	4653630	4653630	4571230	20	1417159	4662133	52.28	445370	273200	3	6	0
GCA_005760055v1	17	16	16	16	14	4663310	4661317	4659416	4659416	4659416	4576759	20	1411988	4663310	52.28	449006	280299	3	6	0
GCA_005762235v1	16	15	15	15	12	4663390	4661138	4659227	4659227	4659227	4532288	20	1411978	4663390	52.28	445248	326013	3	6	0
GCA_005968405v1	16	15	15	15	13	4622975	4620615	4619255	4619255	4619255	4536438	20	1075185	4622975	52.3	397629	335426	4	7	0
GCA_005969205v1	18	16	15	15	13	4660425	4659140	4651394	4646253	4646253	4563842	20	1411585	4660425	52.28	496845	337518	3	6	0
GCA_006006465v1	17	16	16	16	14	4720486	4718979	4717691	4717691	4717691	4634852	20	1441993	4720486	52.25	386330	327900	4	7	0
GCA_006026875v1	19	14	14	14	11	4676481	4675939	4663053	4663053	4663053	4557354	20	1411575	4676481	52.31	701822	336230	3	5	0
GCA_006027335v1	16	13	13	13	11	4676958	4674719	4667146	4667146	4667146	4584745	20	1411585	4676958	52.31	496509	335923	3	6	0
GCA_006133555v1	17	14	13	13	11	4873105	4871299	4864269	4859110	4859110	4776467	20	1490921	4873105	52.25	496516	397497	3	5	0
GCA_006146995v1	17	14	14	14	12	4624066	4622559	4614996	4614996	4614996	4532329	20	1411469	4624066	52.29	496516	336231	3	6	0
GCA_006184985v1	17	14	13	13	11	4752519	4750713	4743683	4738524	4738524	4655685	20	1411987	4752519	52.28	496516	336230	3	6	0
GCA_006284475v1	18	17	17	17	15	4695367	4694082	4691266	4691266	4691266	4608427	20	1161396	4695367	52.19	399185	300190	4	7	0
GCA_006335815v1	17	16	16	16	14	4701090	4699583	4696911	4696911	4696911	4614500	20	1081660	4701090	52.23	438045	273192	4	7	0
GCA_006550265v1	17	14	13	13	11	4659754	4657948	4650918	4645759	4645759	4563116	20	1411988	4659754	52.27	496516	336230	3	6	0
GCA_006583285v1	17	15	15	15	13	4634090	4632583	4625808	4625808	4625808	4543118	20	1411895	4634090	52.29	496516	272884	3	6	0
GCA_006700945v1	17	16	15	15	13	4659175	4657369	4654551	4649392	4649392	4566981	20	1411987	4659175	52.27	496516	273190	3	6	0
GCA_006724985v1	16	16	14	14	12	4633255	4630759	4630759	4619904	4619904	4537225	20	1076508	4633255	52.27	443924	335446	4	7	0
GCA_006761845v1	17	15	14	14	12	4693715	4691909	4687733	4682574	4682574	4599917	20	1445556	4693715	52.28	496516	341937	3	6	0
GCA_006900505v1	16	15	15	15	13	4677366	4675240	4670832	4670832	4670832	4588142	20	1245256	4677366	52.31	496506	337211	3	6	0
GCA_007053065v1	17	14	13	13	11	4730304	4728498	4721468	4716309	4716309	4633909	20	1411984	4730304	52.27	581109	322567	3	6	0
GCA_007086385v1	17	16	15	15	13	4624187	4622381	4621370	4615674	4615674	4533031	20	1411734	4624187	52.28	496845	336229	3	6	0
GCA_008303385v1	20	18	16	16	14	4734355	4734355	4730515	4719061	4719061	4642141	20	1411993	4734355	52.28	397203	308395	4	7	0
GCA_008319425v1	15	13	13	13	11	4660385	4657614	4651940	4651940	4651940	4569540	20	1411987	4660385	52.27	496516	336229	3	6	0
GCA_008432685v1	16	16	16	16	13	4752964	4750936	4750936	4750936	4750936	4642292	20	1285204	4752964	52.26	785860	273191	3	5	0
GCA_009469845v1	18	18	17	17	15	4659576	4658415	4658415	4653256	4653256	4570417	20	1093772	4659576	52.27	397497	317713	4	7	0
GCA_010394925v1	17	14	14	14	12	4646248	4644342	4635972	4635972	4635972	4553561	20	1414444	4646248	52.28	496516	259527	3	6	0
GCA_010447555v1	17	14	13	13	11	4681623	4679941	4673252	4667840	4667840	4584887	20	1444082	4681623	52.19	496934	336231	3	6	0
GCA_010482595v1	17	14	13	13	11	4657604	4655742	4648708	4643549	4643549	4560950	20	1411987	4657604	52.28	496516	334085	3	6	0
GCA_010482755v1	17	14	13	13	11	4624098	4622292	4615262	4610103	4610103	4527264	20	1411987	4624098	52.28	496517	336229	3	6	0
GCA_010494315v1	17	14	14	14	12	4658040	4655823	4648789	4648789	4648789	4566520	20	1417080	4658040	52.27	496516	336230	3	6	0
GCA_010498255v1	18	14	14	14	12	4645250	4643963	4631590	4631590	4631590	4549179	20	1411981	4645250	52.28	496516	323854	3	6	0
GCA_010525015v1	17	14	13	13	11	4718569	4716763	4709729	4704570	4704570	4622060	20	1411989	4718569	52.25	496516	377807	3	6	0
GCA_010624465v1	19	19	18	18	16	4665627	4665085	4665085	4659926	4659926	4577259	20	1250362	4665627	52.26	456989	200673	3	7	0
GCA_010674965v1	17	16	16	16	14	4726985	4725146	4723243	4723243	4723243	4640600	20	1247909	4726985	52.25	695900	341322	3	5	0
GCA_010744795v1	17	14	13	13	11	4649161	4647355	4640321	4634909	4634909	4552375	20	1411735	4649161	52.28	496718	336231	3	6	0
GCA_010756195v1	19	19	17	17	15	4643563	4643021	4643021	4632166	4632166	4548740	20	1411987	4643563	52.24	944713	232922	2	6	0
GCA_010832605v1	17	14	13	13	11	4653954	4652146	4645085	4639926	4639926	4557283	20	1411987	4653954	52.28	496516	336203	3	6	0
GCA_010858385v1	17	14	13	13	11	4659761	4657955	4650925	4645766	4645766	4563123	20	1411981	4659761	52.27	496516	336229	3	6	0
GCA_010858505v1	17	14	13	13	11	4659799	4657993	4650963	4645703	4645703	4562941	20	1411987	4659799	52.27	496516	336230	3	6	0
GCA_010943295v1	15	13	13	13	11	4603804	4601330	4595656	4595656	4595656	4512977	20	1411359	4603804	52.28	496516	336229	3	6	0
GCA_011119055v1	17	14	13	13	11	4695252	4693446	4686416	4681257	4681257	4598977	20	1447409	4695252	52.28	496545	336229	3	6	0
GCA_011268045v1	17	15	14	14	12	4662810	4661303	4655301	4650072	4650072	4567553	20	1245348	4662810	52.29	532497	341825	3	6	0
GCA_011345545v1	17	14	13	13	11	4717660	4715755	4708721	4703461	4703461	4620818	20	1452732	4717660	52.27	496516	336231	3	6	0
GCA_014240895v1	17	16	16	16	13	4879796	4877988	4873580	4873580	4873580	4741204	20	1453361	4879796	52.2	497968	323228	3	6	0
GCA_018259575v1	17	16	15	15	13	4983390	4981883	4980601	4974893	4974893	4892226	20	1412005	4983390	52.2	526649	322555	3	6	0
GCA_018289775v1	19	16	16	15	11	4889717	4889173	4882129	4882129	4867529	4723509	20	1455512	4889717	52.2	496516	337517	3	6	0
GCA_004279615v1	20	19	18	15	12	4652974	4652355	4651071	4645382	4591589	4489708	21	1275041	4652974	52.28	496405	218635	3	7	0
GCA_005588945v1	17	17	16	16	14	4707619	4705194	4705194	4699498	4699498	4616659	21	1451781	4707619	52.29	496516	336229	3	6	0
GCA_005760455v1	18	16	16	15	13	4662907	4661113	4653229	4653229	4643213	4560813	21	1251024	4662907	52.28	496392	366165	3	6	0
GCA_006133115v1	19	15	14	14	12	4706570	4705507	4695666	4690507	4690507	4607032	21	1446260	4706570	52.22	496516	378796	3	6	0
GCA_006190205v1	18	14	14	14	12	4649474	4647668	4637820	4637820	4637820	4555090	21	1411735	4649474	52.28	496718	336231	3	6	0
GCA_006289215v1	18	15	14	14	12	4649466	4647897	4640847	4635435	4635435	4553144	21	1411496	4649466	52.28	496717	337519	3	6	0
GCA_006499315v1	19	16	15	15	12	4691239	4690176	4680131	4674435	4674435	4561768	21	1446772	4691239	52.23	496517	336349	3	6	0
GCA_006533855v1	18	14	14	14	12	4701370	4699863	4689492	4689492	4689492	4606249	21	1411985	4701370	52.24	496516	336350	3	6	0
GCA_006580145v1	17	17	16	16	14	4669811	4667783	4667783	4662087	4662087	4579469	21	1243912	4669811	52.29	480706	335923	3	6	0
GCA_006636925v1	17	14	14	14	12	4706367	4704241	4698163	4698163	4698163	4615763	21	1441994	4706367	52.25	691242	341951	3	5	0
GCA_006644185v1	17	16	16	15	13	4681576	4679450	4676643	4676643	4664898	4582498	21	1411981	4681576	52.28	496516	341947	3	5	0
GCA_006699485v1	17	14	13	13	11	4673383	4670958	4663928	4658769	4658769	4576126	21	1411988	4673383	52.26	496516	348904	3	6	0
GCA_006818065v1	17	16	16	16	14	4790589	4788401	4786170	4786170	4786170	4703770	21	1414878	4790589	52.31	534593	272029	3	6	0
GCA_006820405v1	19	18	17	17	15	4633521	4631990	4627582	4622472	4622472	4539540	21	1076330	4633521	52.28	397178	272883	4	7	0
GCA_006925215v1	19	16	16	16	13	4670637	4669547	4662489	4662489	4662489	4541343	21	1453407	4670637	52.25	695966	272565	3	5	0
GCA_006951065v1	16	14	14	14	12	4603636	4601162	4595402	4595402	4595402	4512723	21	1411987	4603636	52.28	445375	337211	3	6	0
GCA_007032125v1	17	15	14	14	12	4705853	4703727	4699623	4693927	4693927	4611527	21	1457102	4705853	52.25	496516	336230	3	6	0
GCA_007032905v1	18	17	16	16	14	4664363	4662856	4660184	4655037	4655037	4572637	21	795374	4664363	52.27	507313	280439	4	7	0
GCA_007447105v1	17	16	16	16	14	4623506	4621040	4616632	4616632	4616632	4534232	21	1417062	4623506	52.29	445375	272564	3	6	0
GCA_007725945v1	15	14	14	14	12	4701366	4697574	4693166	4693166	4693166	4610755	21	1494711	4701366	52.24	496516	273195	3	6	0
GCA_007874505v1	16	16	15	14	12	4701275	4698502	4698502	4693343	4671385	4588985	21	1251009	4701275	52.24	496516	341949	3	6	0
GCA_008160245v1	16	13	13	13	11	4701026	4698191	4691171	4691171	4691171	4608771	21	1494711	4701026	52.23	443597	336231	3	6	0
GCA_008530155v1	16	15	15	15	13	4659625	4656854	4655498	4655498	4655498	4573098	21	1251182	4659625	52.28	420733	275074	4	7	0
GCA_008592945v1	18	14	14	14	12	4732109	4730540	4722216	4722216	4722216	4639377	21	1411664	4732109	52.25	496515	252869	3	6	0
GCA_008819585v1	16	13	13	13	11	4624465	4621694	4614660	4614660	4614660	4532270	21	1411894	4624465	52.29	496516	336230	3	6	0
GCA_008907905v1	15	15	15	15	13	4630085	4626695	4626695	4626695	4626695	4544309	21	1417169	4630085	52.28	496516	273192	3	6	0
GCA_008908105v1	16	16	15	15	13	4630249	4627366	4627366	4622223	4622223	4539837	21	1411988	4630249	52.27	445374	273192	3	6	0
GCA_010012365v1	17	14	13	13	11	4660616	4658131	4651101	4645942	4645942	4563299	21	1411988	4660616	52.27	496516	336222	3	6	0
GCA_010123545v1	17	16	15	15	13	4631037	4628911	4627623	4622464	4622464	4539614	21	1076498	4631037	52.28	443825	335443	4	7	0
GCA_010177235v1	19	14	14	14	12	4769190	4767926	4756445	4756445	4756445	4673802	21	1411988	4769190	52.26	589674	336236	3	6	0
GCA_010402295v1	17	14	13	13	11	4698684	4696099	4689229	4684070	4684070	4601231	21	1444874	4698684	52.27	496516	336231	3	6	0
GCA_010445035v1	18	17	16	16	14	4818038	4816230	4814870	4809711	4809711	4726877	21	1112187	4818038	52.27	401075	335442	4	8	0
GCA_010532395v1	18	13	13	13	11	4671820	4670012	4657862	4657862	4657862	4575462	21	1411988	4671820	52.26	496516	348898	3	6	0
GCA_010687485v1	16	13	13	13	11	4646454	4643681	4636659	4636659	4636659	4554248	21	1814813	4646454	52.28	695816	322566	2	5	0
GCA_010697945v1	16	16	15	15	13	4629831	4626962	4626962	4621821	4621821	4539421	21	1076497	4629831	52.28	443924	273202	4	7	0
GCA_010758535v1	17	16	16	16	14	4660293	4658041	4656136	4656136	4656136	4573736	21	1417168	4660293	52.27	445375	341948	3	6	0
GCA_010813585v1	17	14	13	13	11	4705649	4703224	4696541	4691382	4691382	4608739	21	1456337	4705649	52.26	496845	336230	3	6	0
GCA_010867645v1	17	15	14	13	11	4632362	4629866	4624192	4619051	4603846	4521156	21	1396482	4632362	52.27	496398	335923	3	6	0
GCA_010873005v1	16	13	13	13	11	4660244	4657473	4650439	4650439	4650439	4568039	21	1417168	4660244	52.27	496517	336230	3	6	0
GCA_011264855v1	16	14	14	14	12	4660217	4657446	4651772	4651772	4651772	4569361	21	1411987	4660217	52.27	496516	273178	3	6	0
GCA_011329705v1	16	13	13	13	11	4696196	4693155	4686321	4686321	4686321	4603921	21	1411791	4696196	52.27	496516	336230	3	6	0
GCA_011418295v1	17	16	16	16	14	4646520	4644394	4639986	4639986	4639986	4557576	21	1076226	4646520	52.28	445373	259527	4	7	0
GCA_011419715v1	18	15	15	15	13	4646087	4644279	4635719	4635719	4635719	4553045	21	1417146	4646087	52.28	496516	323854	3	6	0
GCA_011534995v1	18	17	16	16	14	4685341	4683834	4682548	4677192	4677192	4594801	21	1411659	4685341	52.28	445362	273192	3	6	0
GCA_011616565v1	19	17	16	15	12	4621595	4620331	4612447	4606607	4591664	4487452	21	1245347	4621595	52.28	496405	337212	3	6	0
GCA_015125135v1	20	16	14	14	12	4681497	4680976	4672106	4654405	4654405	4571222	21	1411260	4681497	52.27	496517	341932	3	6	0
GCA_015957685v1	18	18	17	16	12	4753503	4751996	4751996	4746300	4731670	4578322	21	1410058	4753503	52.18	497968	336231	3	6	0
GCA_016152335v1	18	18	18	17	13	4791243	4789736	4789736	4789736	4776917	4614866	21	1411987	4791243	52.19	496527	232139	3	7	0
GCA_018217875v1	19	16	15	14	11	4708744	4707583	4697847	4692020	4679778	4569267	21	795525	4708744	52.25	526648	337518	4	7	0
GCA_019293345v1	18	15	15	14	11	4891310	4889803	4882763	4882763	4869712	4759365	21	1494712	4891310	52.24	496516	337517	3	6	0
GCA_019486805v1	18	15	15	14	11	4688778	4686844	4678850	4678850	4655613	4542145	21	1494712	4688778	52.27	443924	331750	3	7	0
GCA_019521045v1	17	16	16	15	12	4766148	4763902	4759494	4759494	4735931	4603685	21	1411978	4766148	52.21	509339	336231	3	6	0
GCA_019919125v1	18	16	16	15	13	4856179	4854672	4847469	4847469	4822578	4740178	21	1855234	4856179	52.18	642804	336231	2	5	0
GCA_023559685v1	18	17	17	16	12	4792088	4790406	4785998	4785998	4764040	4620804	21	1411895	4792088	52.21	496524	252597	3	6	0
GCA_003745465v1	19	18	18	18	16	4672015	4670506	4668725	4668725	4668725	4586325	22	1455330	4672015	52.25	445363	232139	3	6	0
GCA_003920315v1	21	19	18	18	16	4702271	4701729	4697634	4692475	4692475	4609636	22	1293760	4702271	52.26	445366	200685	3	7	0
GCA_005464915v1	17	14	14	14	12	4646332	4643559	4634997	4634997	4634997	4552607	22	1417168	4646332	52.28	496516	323854	3	6	0
GCA_005513935v1	17	14	14	14	12	4703920	4701149	4692657	4692657	4692657	4610246	22	1459026	4703920	52.25	496405	336231	3	6	0
GCA_005614575v1	17	16	15	15	13	4628619	4625846	4621349	4615944	4615944	4533535	22	1248162	4628619	52.29	434260	232139	4	7	0
GCA_005784235v1	18	15	15	15	13	4669277	4667151	4658704	4658704	4658704	4573585	22	1411586	4669277	52.23	496405	273199	3	6	0
GCA_005864865v1	16	15	15	15	13	4701833	4698441	4697081	4697081	4697081	4614681	22	1411986	4701833	52.24	496516	273192	3	6	0
GCA_005866345v1	19	16	16	16	14	4703185	4701377	4693366	4693366	4693366	4610671	22	1417188	4703185	52.24	445365	273192	3	6	0
GCA_006046795v1	19	17	17	17	15	4660079	4658260	4652586	4652586	4652586	4570198	22	795189	4660079	52.27	496515	232127	4	7	0
GCA_006059895v1	17	15	14	14	12	4691944	4689168	4682871	4677646	4677646	4595239	22	1453385	4691944	52.24	496487	323347	3	6	0
GCA_006062675v1	19	14	14	14	12	4787441	4785759	4773467	4773467	4773467	4690824	22	1453406	4787441	52.24	496515	336231	3	6	0
GCA_006067715v1	21	20	19	19	17	4759604	4758975	4755547	4749938	4749938	4667427	22	1076087	4759604	52.25	385767	230935	4	8	0
GCA_006079115v1	20	15	15	15	13	4658934	4657849	4646708	4646708	4646708	4564065	22	1411475	4658934	52.27	496269	279903	3	6	0
GCA_006117445v1	18	15	14	14	12	4669049	4666624	4659807	4654648	4654648	4571981	22	1412005	4669049	52.26	443924	322555	3	7	0
GCA_006135455v1	19	15	14	14	12	4829798	4827992	4818144	4812985	4812985	4730342	22	1490683	4829798	52.22	496516	336230	3	6	0
GCA_006189125v1	18	14	14	14	12	4750017	4747592	4737744	4737744	4737744	4655077	22	1411988	4750017	52.27	526649	315493	3	6	0
GCA_006193405v1	17	16	16	16	14	4646989	4644120	4642339	4642339	4642339	4559928	22	1494712	4646989	52.28	496516	200685	3	7	0
GCA_006239465v1	19	15	14	14	12	4689029	4687223	4676090	4670931	4670931	4588651	22	1411900	4689029	52.23	496418	252864	3	6	0
GCA_006243525v1	19	17	16	16	14	4751924	4750417	4744895	4739199	4739199	4656016	22	1448899	4751924	52.26	447354	285193	3	6	0
GCA_006422595v1	18	14	13	13	11	4635127	4633099	4621826	4616667	4616667	4543218	22	1411987	4635127	52.29	496516	336230	3	6	0
GCA_006424515v1	16	14	14	14	12	4649494	4646360	4640171	4640171	4640171	4557880	22	1411735	4649494	52.28	496462	278497	3	6	0
GCA_006574765v1	17	17	17	16	14	4701562	4698397	4698397	4698397	4682892	4599176	22	1287364	4701562	52.25	496516	232027	3	7	0
GCA_006703375v1	18	18	18	18	16	4623976	4621726	4621726	4621726	4621726	4539326	22	1094200	4623976	52.29	422508	238521	4	8	0
GCA_006786005v1	18	15	14	14	12	4660573	4658447	4651395	4646060	4646060	4563660	22	1411752	4660573	52.27	496516	337636	3	6	0
GCA_006821205v1	18	16	16	16	14	4671154	4669126	4663358	4663358	4663358	4580841	22	800710	4671154	52.27	445354	379899	4	7	0
GCA_006962665v1	19	16	16	16	14	4659497	4657775	4650749	4650749	4650749	4568361	22	795171	4659497	52.27	496516	285490	4	7	0
GCA_007022405v1	19	15	15	15	13	4830169	4828047	4817878	4817878	4817878	4735039	22	1490587	4830169	52.3	447290	336356	3	6	0
GCA_007803875v1	18	15	14	14	12	4672444	4670416	4661845	4656686	4656686	4573503	22	1411979	4672444	52.26	496516	349362	3	6	0
GCA_007847935v1	18	15	15	15	13	4707424	4705009	4697977	4697977	4697977	4615587	22	1159222	4707424	52.25	444903	273310	4	7	0
GCA_008206705v1	17	14	14	13	11	4700849	4698078	4691046	4691046	4675841	4593430	22	1396481	4700849	52.23	496405	336231	3	6	0
GCA_008254885v1	21	18	18	16	13	4698214	4697672	4687171	4687171	4658512	4554948	22	1245757	4698214	52.23	497968	323548	3	6	0
GCA_008599095v1	17	16	15	15	13	4700944	4698173	4695370	4690211	4690211	4607811	22	1411986	4700944	52.23	496516	341949	3	6	0
GCA_008628975v1	20	18	18	18	16	4748147	4746860	4741186	4741186	4741186	4658860	22	1417152	4748147	52.29	474182	217006	3	8	0
GCA_008716395v1	20	17	17	16	13	4671417	4670094	4660053	4660053	4644687	4539598	22	1288984	4671417	52.25	496516	273311	3	6	0
GCA_008721215v1	16	15	14	14	12	4645734	4642010	4640654	4635495	4635495	4553095	22	1411987	4645734	52.21	496516	341948	3	6	0
GCA_008908445v1	17	16	15	15	13	4630231	4627348	4625457	4619994	4619994	4537608	22	795106	4630231	52.27	496718	341949	4	7	0
GCA_009598815v1	17	16	14	14	12	4660408	4657649	4656293	4645438	4645438	4563048	22	1411942	4660408	52.27	496516	279012	3	6	0
GCA_009999345v1	18	17	15	15	13	4646640	4644514	4641852	4630997	4630997	4548586	22	1076095	4646640	52.28	443953	259646	4	7	0
GCA_010012345v1	19	15	15	15	13	4734744	4732938	4723090	4723090	4723090	4640447	22	1417162	4734744	52.28	406854	310760	4	7	0
GCA_010126585v1	19	17	17	17	15	4733035	4731451	4727302	4727302	4727302	4643598	22	1446901	4733035	52.19	468846	225203	3	7	0
GCA_010130255v1	17	15	15	15	11	4623186	4620577	4613818	4613818	4613818	4465795	22	1411966	4623186	52.28	496284	292095	3	6	0
GCA_010174015v1	19	14	14	14	12	4660531	4658725	4645416	4645416	4645416	4562577	22	1411986	4660531	52.27	496517	336231	3	6	0
GCA_010174435v1	18	14	13	13	11	4689863	4687436	4676299	4671140	4671140	4588860	22	1411900	4689863	52.23	496418	322567	3	6	0
GCA_010176415v1	18	16	16	16	14	4661543	4659104	4653430	4653430	4653430	4570592	22	1411688	4661543	52.27	609553	273195	3	5	0
GCA_010403115v1	19	14	13	13	11	4662017	4660211	4649740	4644581	4644581	4561938	22	1440553	4662017	52.24	496511	336229	3	6	0
GCA_010407585v1	21	18	18	18	16	4703176	4702634	4691161	4691161	4691161	4608518	22	1457311	4703176	52.24	445381	200685	3	7	0
GCA_010440175v1	21	17	17	17	15	4646522	4645903	4637825	4637825	4637825	4555425	22	1411981	4646522	52.28	445370	259553	3	6	0
GCA_010484695v1	19	16	15	15	11	4654025	4652463	4640625	4635421	4635421	4500833	22	1643245	4654025	52.27	397442	331735	3	6	0
GCA_010484875v1	21	18	18	18	16	4622489	4621947	4614380	4614380	4614380	4531427	22	795573	4622489	52.28	445131	273191	4	8	0
GCA_010511555v1	19	17	17	17	15	4645532	4643724	4637956	4637956	4637956	4555288	22	1417134	4645532	52.28	445368	259527	3	6	0
GCA_010567225v1	21	18	18	17	15	4645166	4644624	4639180	4639180	4623975	4541303	22	1060993	4645166	52.28	402678	259527	4	7	0
GCA_010649405v1	20	16	16	16	14	4645950	4644789	4634959	4634959	4634959	4552548	22	1411981	4645950	52.28	496516	259530	3	6	0
GCA_010687145v1	18	18	18	18	16	4659211	4656959	4656959	4656959	4656959	4574559	22	1076498	4659211	52.27	343505	253071	5	8	0
GCA_010714215v1	17	16	16	15	13	4646579	4644349	4642568	4642568	4627063	4547042	22	910267	4646579	52.28	446357	282584	4	7	0
GCA_010730515v1	18	16	15	15	13	4632974	4631021	4624708	4619565	4619565	4536875	22	1411986	4632974	52.27	496287	272901	3	6	0
GCA_010735335v1	19	16	16	16	14	4659825	4658318	4651356	4651356	4651356	4568945	22	1411734	4659825	52.27	672088	273190	3	5	0
GCA_010744175v1	18	15	14	14	11	4750937	4748512	4741482	4736323	4736323	4612357	22	1411987	4750937	52.15	496516	335602	3	6	0
GCA_010770155v1	19	15	14	14	12	4752650	4750844	4741003	4735844	4735844	4653201	22	1411990	4752650	52.29	496516	334920	3	6	0
GCA_010785855v1	18	17	16	15	13	4704408	4702287	4697879	4692720	4670208	4587808	22	1411987	4704408	52.16	445365	273194	3	6	0
GCA_010793455v1	18	17	16	16	14	4659491	4657239	4655348	4649914	4649914	4567821	22	1411723	4659491	52.27	496516	232139	3	6	0
GCA_010813415v1	19	16	15	15	13	4598666	4596860	4589830	4584671	4584671	4502271	22	1100270	4598666	52.3	397497	311609	4	8	0
GCA_010813765v1	18	15	14	14	12	4624113	4621346	4614665	4609506	4609506	4526863	22	1411987	4624113	52.28	496845	336230	3	6	0
GCA_010814885v1	16	14	13	13	11	4849019	4845409	4839735	4834576	4834576	4752237	22	1455220	4849019	52.25	641475	336229	3	6	0
GCA_010817625v1	19	15	14	14	12	4753213	4751407	4741555	4736396	4736396	4653634	22	1411988	4753213	52.28	589673	336230	3	6	0
GCA_010834165v1	19	15	15	15	13	4856325	4854519	4842563	4842563	4842563	4759920	22	1029806	4856325	52.2	444102	281261	4	7	0
GCA_010837345v1	20	14	14	14	12	4668385	4667322	4652878	4652878	4652878	4569452	22	1455854	4668385	52.25	496516	336239	3	6	0
GCA_011104755v1	19	19	19	19	17	4686268	4684460	4684460	4684460	4684460	4601793	22	693153	4686268	52.25	442890	246470	5	9	0
GCA_011177115v1	17	15	15	15	13	4649521	4646748	4641074	4641074	4641074	4558783	22	800580	4649521	52.28	496817	273229	4	7	0
GCA_011194095v1	17	13	13	13	11	4661079	4658306	4650241	4650241	4650241	4567830	22	1494712	4661079	52.27	496516	336229	3	6	0
GCA_011216625v1	19	15	14	14	12	4770093	4768285	4758431	4753272	4753272	4670619	22	1447183	4770093	52.25	496515	336229	3	6	0
GCA_011267325v1	19	15	14	14	12	4659926	4658357	4646690	4641531	4641531	4559131	22	1411987	4659926	52.27	496516	334085	3	6	0
GCA_011368805v1	18	16	15	15	13	4633039	4630543	4624869	4619728	4619728	4537038	22	1411987	4633039	52.27	496287	272899	3	6	0
GCA_011369115v1	19	15	14	14	12	4703302	4701620	4691554	4686395	4686395	4603590	22	1411986	4703302	52.27	496516	247208	3	6	0
GCA_011377425v1	18	15	14	13	10	4682041	4680028	4673070	4668015	4645065	4541770	22	1411987	4682041	52.15	499883	336355	3	6	0
GCA_011395635v1	18	14	14	14	12	4673313	4670554	4661880	4661880	4661880	4579223	22	1455526	4673313	52.26	496516	336232	3	6	0
GCA_011439215v1	18	16	16	16	14	4663053	4660927	4655597	4655597	4655597	4573197	22	1411987	4663053	52.27	445375	341948	3	6	0
GCA_011476275v1	19	16	16	16	14	4800998	4799316	4792292	4792292	4792292	4708699	22	1461140	4800998	52.22	397494	343511	3	6	0
GCA_011591945v1	16	15	14	14	12	4701823	4698369	4697023	4691605	4691605	4609205	22	1411986	4701823	52.23	496516	336231	3	6	0
GCA_011599665v1	17	15	14	14	12	4694857	4692061	4686387	4681228	4681228	4598389	22	1445965	4694857	52.23	496516	273189	3	6	0
GCA_014297655v1	19	17	15	15	11	4743027	4741219	4735451	4720388	4720388	4553890	22	1411735	4743027	52.24	496718	337519	3	6	0
GCA_014785585v1	22	18	18	18	14	4958103	4958103	4949785	4949785	4949785	4782342	22	1456272	4958103	52.2	496515	273191	3	6	0
GCA_014923075v1	18	18	17	17	12	4743566	4741070	4741070	4735374	4735374	4542278	22	1814393	4743566	52.22	700966	272884	2	5	0
GCA_014955365v1	18	16	15	13	11	4693081	4690656	4684982	4676761	4648322	4565655	22	1494531	4693081	52.27	443924	327900	3	6	0
GCA_015371845v1	18	17	17	17	14	4922387	4920102	4915694	4915694	4915694	4793383	22	1452998	4922387	52.17	497964	336231	3	6	0
GCA_016134345v1	18	18	17	15	13	4803195	4800943	4800943	4795247	4750292	4667842	22	1417168	4803195	52.18	496527	252968	3	6	0
GCA_016687975v1	21	19	17	16	14	4706866	4706324	4698180	4685871	4675031	4592377	22	1060991	4706866	52.26	443924	273192	4	7	0
GCA_018523605v1	19	17	17	16	12	4910813	4909304	4903630	4903630	4889381	4724231	22	1858212	4910813	52.21	443614	336229	3	6	0
GCA_018992925v1	18	18	17	16	12	4887090	4885067	4885067	4879924	4864552	4694302	22	1455506	4887090	52.18	497968	273191	3	6	0
GCA_019256925v1	20	17	16	15	11	4751023	4749862	4742902	4737761	4725538	4565443	22	1411986	4751023	52.25	496515	336229	3	6	0
GCA_019322115v1	19	18	16	16	12	4804742	4802932	4801570	4790703	4790703	4629777	22	1411987	4804742	52.23	496516	336217	3	6	0
GCA_019383795v1	18	17	16	16	11	4781986	4779860	4778574	4772878	4772878	4569252	22	1417150	4781986	52.2	496516	336229	3	6	0
GCA_019830535v1	18	17	15	14	12	4851750	4849562	4848276	4833571	4816041	4733630	22	1452620	4851750	52.2	531785	336231	3	6	0
GCA_020082945v1	18	16	16	15	12	4761995	4759967	4754293	4754293	4735630	4613165	22	1411724	4761995	52.25	697457	273192	3	5	0
GCA_020126915v1	16	16	15	14	11	4679982	4676377	4676377	4669273	4648325	4538970	22	1411990	4679982	52.29	497044	342066	3	6	0
GCA_020613675v1	21	20	19	18	15	4680512	4679970	4677125	4667333	4650489	4537085	22	912629	4680512	52.28	443818	232418	4	8	0
GCA_022120645v1	18	15	15	14	10	4832369	4830341	4823642	4823642	4812433	4659854	22	1814693	4832369	52.24	753745	336229	2	5	0
GCA_023766835v1	17	16	16	15	12	4790635	4787629	4784665	4784665	4771614	4645171	22	1411988	4790635	52.26	496516	328285	3	6	0
GCA_024057995v1	18	15	14	13	11	4728496	4726120	4720601	4714905	4690897	4608497	22	1452743	4728496	52.22	496516	336230	3	6	0
GCA_003784985v1	18	15	15	15	13	4624882	4621673	4611886	4611886	4611886	4529047	23	1411994	4624882	52.29	496516	337526	3	6	0
GCA_005407825v1	18	17	16	15	13	4633925	4631036	4629690	4623994	4612698	4530352	23	1076492	4633925	52.28	445384	276866	4	7	0
GCA_005536255v1	17	15	14	14	12	4663633	4660241	4655411	4649715	4649715	4567315	23	1411988	4663633	52.28	496392	279948	3	6	0
GCA_005610425v1	20	17	17	17	15	4662399	4660591	4654540	4654540	4654540	4571883	23	1411978	4662399	52.28	496392	253018	3	6	0
GCA_005674035v1	19	18	17	16	14	4700002	4697467	4696119	4690423	4680397	4598007	23	1238728	4700002	52.23	616222	336231	3	6	0
GCA_005680495v1	19	15	15	15	13	4664060	4661633	4650751	4650751	4650751	4567912	23	1411988	4664060	52.28	445224	366165	3	6	0
GCA_005759795v1	21	18	18	18	16	4661177	4660016	4650835	4650835	4650835	4567652	23	795056	4661177	52.28	445209	280216	4	7	0
GCA_005905845v1	20	17	16	16	14	4628647	4626839	4620375	4614679	4614679	4532279	23	1411987	4628647	52.28	445363	272568	3	6	0
GCA_005992065v1	20	18	17	17	15	4703610	4701802	4696192	4690496	4690496	4612707	23	1540057	4703610	52.25	397572	273191	3	7	0
GCA_006020775v1	19	16	16	16	14	4650062	4647820	4640782	4640782	4640782	4558501	23	1130918	4650062	52.28	438795	273192	4	7	0
GCA_006029175v1	22	19	18	18	16	4628815	4628273	4622636	4616940	4616940	4534539	23	1244265	4628815	52.28	445352	200686	3	7	0
GCA_006185165v1	19	14	14	14	12	4707979	4705503	4693703	4693703	4693703	4611060	23	1419087	4707979	52.26	496511	336231	3	6	0
GCA_006195115v1	21	17	16	16	14	4654630	4653129	4642645	4636789	4636789	4554146	23	1250617	4654630	52.27	443544	232139	4	7	0
GCA_006257455v1	19	14	14	13	11	4643786	4641359	4628677	4628677	4615342	4532699	23	1411945	4643786	52.3	496516	336178	3	6	0
GCA_006264995v1	20	15	15	15	13	5090329	5088523	5076377	5076377	5076377	4993538	23	948892	5090329	52.03	496516	336231	4	7	0
GCA_006428195v1	18	17	15	15	13	4750037	4747202	4745844	4734517	4734517	4652013	23	1100125	4750037	52.26	416328	311609	4	8	0
GCA_006469145v1	20	19	19	19	16	4696712	4694779	4693139	4693139	4693139	4583974	23	1289333	4696712	52.23	418655	341322	3	6	0
GCA_006555125v1	20	18	18	18	16	4672098	4670591	4666139	4666139	4666139	4583739	23	1248184	4672098	52.27	443924	214678	3	8	0
GCA_006557875v1	19	16	15	15	13	4671579	4669625	4659286	4654127	4654127	4571727	23	1411993	4671579	52.27	496517	248480	3	6	0
GCA_006572845v1	17	14	13	13	11	4673756	4670307	4661678	4656268	4656268	4573868	23	1411985	4673756	52.26	496516	341948	3	6	0
GCA_006585185v1	22	20	19	19	17	4662076	4661534	4657584	4652425	4652425	4569904	23	697274	4662076	52.27	397497	252361	5	8	0
GCA_006592625v1	18	17	16	16	14	4719395	4716636	4712228	4706357	4706357	4624264	23	1411261	4719395	52.3	589201	278996	3	6	0
GCA_006596165v1	19	18	17	17	15	4674140	4672013	4669503	4664362	4664362	4581974	23	815394	4674140	52.29	443924	273218	4	8	0
GCA_006602245v1	20	18	18	18	16	4605198	4603691	4598017	4598017	4598017	4514836	23	1248572	4605198	52.27	391348	325894	4	7	0
GCA_006677345v1	18	17	17	17	15	4719674	4716903	4715543	4715543	4715543	4633450	23	1159473	4719674	52.3	443198	251716	4	7	0
GCA_006696365v1	19	16	16	16	14	4672726	4670600	4665733	4665733	4665733	4583335	23	1494733	4672726	52.26	508599	273195	3	6	0
GCA_006705385v1	19	17	17	17	14	4729760	4727151	4718348	4718348	4718348	4607229	23	700433	4729760	52.19	498511	323228	4	7	0
GCA_006707785v1	19	17	17	17	15	4681479	4679322	4673648	4673648	4673648	4591129	23	1411819	4681479	52.2	496516	277668	3	6	0
GCA_006721445v1	20	19	19	19	17	4605371	4603864	4602576	4602576	4602576	4520178	23	841603	4605371	52.28	508597	214123	4	8	0
GCA_006740945v1	20	18	18	18	16	4659502	4657696	4654050	4654050	4654050	4571791	23	1251667	4659502	52.27	421222	274744	4	7	0
GCA_006744645v1	21	19	18	18	14	4790454	4789236	4786698	4780862	4780862	4646340	23	1250494	4790454	52.25	496515	214945	3	7	0
GCA_006761185v1	20	14	14	14	12	4680686	4678880	4664495	4664495	4664495	4581838	23	1411981	4680686	52.24	496516	335604	3	6	0
GCA_007063385v1	18	15	15	15	13	4759413	4756542	4748242	4748242	4748242	4665842	23	1411978	4759413	52.26	496842	285035	3	6	0
GCA_007081905v1	17	15	14	14	12	4761329	4757937	4753494	4747885	4747885	4665485	23	1411988	4761329	52.25	496842	285381	3	6	0
GCA_007108385v1	20	16	16	16	14	4687031	4685030	4676337	4676337	4676337	4593694	23	1439991	4687031	52.29	496516	273191	3	6	0
GCA_007199475v1	19	15	14	14	12	4705436	4702671	4692977	4687818	4687818	4604979	23	1454940	4705436	52.25	496516	336230	3	6	0
GCA_007546615v1	22	18	18	18	16	4703160	4702618	4692903	4692903	4692903	4610260	23	691453	4703160	52.25	497008	232139	4	8	0
GCA_007619815v1	17	17	16	16	13	4667815	4664494	4664494	4659351	4659351	4527063	23	1446260	4667815	52.24	397629	287060	3	7	0
GCA_007640015v1	20	17	17	17	15	4603460	4601953	4594388	4594388	4594388	4511709	23	795491	4603460	52.28	445365	335923	4	7	0
GCA_007704285v1	18	17	17	17	15	4701072	4698301	4695483	4695483	4695483	4613083	23	1411986	4701072	52.24	496516	273192	3	6	0
GCA_007840875v1	21	20	19	19	17	4645893	4644608	4642705	4637546	4637546	4554889	23	1076498	4645893	52.28	442669	253219	4	8	0
GCA_007886965v1	20	16	16	16	13	4692315	4690749	4682437	4682437	4682437	4566363	23	1446945	4692315	52.23	496517	273191	3	6	0
GCA_008159785v1	18	16	15	15	13	4789402	4786518	4782362	4776666	4776666	4694023	23	1411727	4789402	52.19	496516	336231	3	6	0
GCA_008263525v1	19	16	15	14	12	4697733	4695230	4686738	4681523	4666318	4583646	23	1434380	4697733	52.19	496405	336236	3	6	0
GCA_008394935v1	17	17	15	15	13	4671684	4668292	4668292	4654349	4654349	4571949	23	1412001	4671684	52.26	496516	284408	3	6	0
GCA_008528235v1	20	19	18	17	14	4687592	4685508	4683415	4677577	4662567	4559311	23	697468	4687592	52.26	496516	341641	4	7	0
GCA_008530865v1	18	14	14	14	12	4649932	4646414	4635015	4635015	4635015	4552372	23	1411987	4649932	52.27	496516	321940	3	6	0
GCA_008770795v1	20	15	15	15	13	4632183	4630674	4618153	4618153	4618153	4535428	23	671231	4632183	52.27	496515	336230	4	7	0
GCA_008898465v1	18	15	15	15	13	4659595	4656822	4648336	4648336	4648336	4565925	23	1411557	4659595	52.27	496405	273191	3	7	0
GCA_008951215v1	21	16	15	15	12	4658397	4657236	4642583	4637424	4637424	4533748	23	1411987	4658397	52.27	496516	337642	3	6	0
GCA_008968575v1	19	18	17	16	13	4738999	4736873	4732051	4726902	4712156	4608213	23	1277635	4738999	52.14	446224	341320	3	6	0
GCA_009114465v1	18	18	17	17	15	4664857	4662086	4662086	4656775	4656775	4574364	23	1411981	4664857	52.26	445373	273190	3	6	0
GCA_009179825v1	19	17	16	16	14	4681909	4679783	4674959	4669800	4669800	4586746	23	1130917	4681909	52.2	397497	337306	4	7	0
GCA_010380165v1	19	17	17	17	15	4702792	4700320	4695306	4695306	4695306	4613312	23	1411986	4702792	52.27	445381	232697	3	7	0
GCA_010382505v1	22	18	18	18	16	4659876	4659334	4649443	4649443	4649443	4566800	23	1081678	4659876	52.27	397497	273190	4	7	0
GCA_010445955v1	20	17	17	17	14	4702357	4700443	4692913	4692913	4692913	4577420	23	1454889	4702357	52.27	496472	273194	3	6	0
GCA_010449855v1	20	15	15	14	12	4643328	4641522	4628826	4628826	4615491	4532848	23	1411945	4643328	52.3	496498	336178	3	6	0
GCA_010458055v1	19	14	14	13	11	4643937	4641512	4628834	4628834	4615499	4532832	23	1411945	4643937	52.3	527257	336178	3	6	0
GCA_010463465v1	19	15	14	14	12	4690344	4687919	4678073	4672914	4672914	4590514	23	1455511	4690344	52.25	496516	322566	3	6	0
GCA_010496755v1	18	18	18	18	16	4699656	4696823	4696823	4696823	4696823	4614423	23	1411918	4699656	52.23	445357	200685	3	7	0
GCA_010502155v1	20	17	16	16	14	4773362	4771855	4763488	4758182	4758182	4680385	23	1411999	4773362	52.26	496516	280448	3	6	0
GCA_010521315v1	19	14	14	13	11	4727014	4724530	4712384	4712384	4694435	4611792	23	1461933	4727014	52.17	496517	334201	3	6	0
GCA_010540805v1	18	15	15	15	13	4647213	4644342	4635811	4635811	4635811	4553411	23	1411981	4647213	52.28	496516	259525	3	6	0
GCA_010572315v1	18	14	14	14	12	4722460	4719575	4710901	4710901	4710901	4628501	23	1411992	4722460	52.29	424632	363887	4	6	0
GCA_010588545v1	19	15	14	14	12	4688299	4685872	4676619	4671460	4671460	4588621	23	1411987	4688299	52.27	529741	335603	3	6	0
GCA_010626805v1	21	19	18	16	15	4657720	4656559	4652725	4647584	4610635	4565065	23	1247782	4657720	52.28	496513	273190	3	6	0
GCA_010650275v1	20	16	15	15	13	4646371	4644864	4636552	4631393	4631393	4548993	23	1411981	4646371	52.28	496516	259527	3	6	0
GCA_010719155v1	19	15	14	14	12	4649795	4647368	4639183	4633771	4633771	4551370	23	1411735	4649795	52.28	496599	336230	3	6	0
GCA_010755795v1	19	17	17	16	13	4686138	4683575	4676957	4676957	4661940	4556468	23	1245474	4686138	52.27	529741	272683	3	6	0
GCA_010823325v1	19	16	15	15	13	4692052	4689627	4682597	4677185	4677185	4594651	23	1411735	4692052	52.26	433361	336231	3	6	0
GCA_010831115v1	18	15	14	14	12	4603488	4600310	4593280	4588121	4588121	4505199	23	1411986	4603488	52.28	496516	335923	3	6	0
GCA_010845525v1	17	15	15	15	13	4677964	4674574	4668900	4668900	4668900	4586243	23	1411987	4677964	52.27	443171	232139	3	7	0
GCA_010906825v1	17	13	13	13	11	4762042	4758664	4747621	4747621	4747621	4665231	23	1411729	4762042	52.31	589666	397484	3	5	0
GCA_010969055v1	18	16	16	16	14	4658614	4655841	4650095	4650095	4650095	4567695	23	695825	4658614	52.27	496516	341948	4	7	0
GCA_011115295v1	21	18	18	18	16	4707541	4706254	4697774	4697774	4697774	4615131	23	881062	4707541	52.26	496516	232139	4	7	0
GCA_011116195v1	21	20	19	19	17	4674928	4673629	4671734	4666571	4666571	4584244	23	708706	4674928	52.27	443546	201286	4	8	0
GCA_011186655v1	18	14	14	14	12	4701142	4698373	4688541	4688541	4688541	4606141	23	1411986	4701142	52.23	496516	336231	3	6	0
GCA_011210365v1	19	15	13	13	11	4658097	4655544	4647408	4635555	4635555	4552716	23	1411987	4658097	52.27	496516	336234	3	6	0
GCA_011275385v1	19	15	14	14	11	4733239	4730814	4721312	4716153	4716153	4597694	23	1411987	4733239	52.34	496516	336218	3	6	0
GCA_011309835v1	19	15	14	13	11	4644070	4641536	4630130	4624971	4611636	4528993	23	1411945	4644070	52.3	496516	337478	3	6	0
GCA_011310315v1	20	18	17	17	15	4718769	4716873	4711199	4705314	4705314	4623231	23	1411260	4718769	52.3	443099	280299	3	6	0
GCA_011437575v1	19	17	17	17	15	4646997	4644871	4637805	4637805	4637805	4555405	23	1411971	4646997	52.28	445389	259527	3	6	0
GCA_011607885v1	18	16	15	15	13	4657075	4654304	4648630	4643489	4643489	4561091	23	1411988	4657075	52.27	496717	252822	3	6	0
GCA_011637615v1	17	16	15	15	13	4701575	4697838	4696480	4690781	4690781	4608401	23	1856376	4701575	52.25	606514	235364	2	6	0
GCA_011638115v1	19	17	16	16	14	4701739	4699613	4695507	4690353	4690353	4607953	23	1411986	4701739	52.24	445370	273195	3	6	0
GCA_013123315v1	20	18	17	15	11	4686585	4684903	4675603	4670198	4648722	4510036	23	1411585	4686585	52.27	496405	337200	3	6	0
GCA_013682675v1	18	17	16	15	11	4742440	4739669	4735261	4730102	4719151	4565746	23	1411987	4742440	52.22	496516	337507	3	6	0
GCA_015187925v1	20	16	13	13	11	4714776	4712905	4704520	4686357	4686357	4603967	23	1411986	4714776	52.23	496516	336231	3	6	0
GCA_015213385v1	18	17	15	15	12	4751431	4748144	4743736	4729066	4729066	4603977	23	1446007	4751431	52.26	445357	337517	3	6	0
GCA_015695035v1	18	17	17	15	12	4730957	4728186	4726828	4726828	4694325	4582172	23	1417168	4730957	52.23	508140	259528	3	6	0
GCA_015862425v1	19	18	17	16	13	4725625	4723499	4720839	4711830	4695747	4581574	23	1412005	4725625	52.25	508140	328285	3	6	0
GCA_016141195v1	20	17	16	15	12	4760434	4758927	4751967	4742119	4720202	4607996	23	1417168	4760434	52.21	497979	253019	3	6	0
GCA_016309645v1	20	19	17	17	11	4796325	4794517	4793157	4782302	4782302	4577307	23	1411985	4796325	52.21	496516	336350	3	6	0
GCA_017948125v1	18	16	16	15	11	4758884	4756113	4750439	4750439	4734825	4578554	23	1453659	4758884	52.21	497968	336231	3	6	0
GCA_018105065v1	20	16	13	13	11	4723989	4722482	4712170	4691930	4691930	4609341	23	846624	4723989	52.29	735700	336229	3	6	0
GCA_018105265v1	19	13	13	13	10	4714778	4712422	4692207	4692207	4692207	4560110	23	1814681	4714778	52.3	735700	337517	2	5	0
GCA_018143075v1	19	16	15	15	12	4703903	4701476	4694552	4688856	4688856	4577427	23	1420859	4703903	52.23	496899	336232	3	6	0
GCA_018200575v1	19	18	17	16	12	4788993	4786743	4784842	4779701	4767068	4609311	23	1411986	4788993	52.19	496516	273192	3	6	0
GCA_018752395v1	19	17	16	15	12	4683792	4681839	4676421	4668066	4653729	4544542	23	1411498	4683792	52.28	496516	272884	3	6	0
GCA_018833325v1	18	17	16	14	11	4705506	4702735	4701381	4695685	4667234	4549755	23	1494712	4705506	52.26	443868	336231	3	6	0
GCA_019289055v1	20	18	18	14	12	4725576	4724069	4719470	4719470	4653369	4570186	23	1245346	4725576	52.27	496516	326140	3	6	0
GCA_019490705v1	20	16	14	13	11	4706615	4704807	4694940	4680631	4669638	4586995	23	1411987	4706615	52.2	664303	336230	3	5	0
GCA_019526135v1	20	18	17	17	13	4799179	4797373	4791699	4786558	4786558	4637290	23	1411996	4799179	52.18	496516	272581	3	6	0
GCA_019639275v1	19	17	17	15	12	4708601	4706475	4700781	4700781	4672300	4560253	23	1411725	4708601	52.26	498170	273192	3	6	0
GCA_019784885v1	20	17	17	17	12	4882563	4880918	4873443	4873443	4873443	4685228	23	1411986	4882563	52.2	496516	271045	3	6	0
GCA_019975935v1	22	22	20	20	16	4739206	4738664	4738664	4727780	4727780	4582121	23	941695	4739206	52.23	397628	232629	4	8	0
GCA_020603375v1	19	16	16	16	13	4868534	4866272	4858324	4858324	4858324	4726669	23	1411988	4868534	52.18	496516	341949	3	6	0
GCA_020617385v1	17	16	16	16	12	4947166	4943776	4942424	4942424	4942424	4772754	23	1411988	4947166	52.2	496516	335068	3	6	0
GCA_020727185v1	18	16	16	16	13	4930312	4927533	4921859	4921859	4921859	4812660	23	1495037	4930312	52.14	496516	336230	3	6	0
GCA_020728445v1	19	16	16	15	13	4886967	4884740	4877718	4877718	4864636	4782236	23	1411989	4886967	52.2	496516	336231	3	6	0
GCA_020969455v1	19	16	16	15	12	4787225	4785197	4778173	4778173	4765091	4636912	23	1411987	4787225	52.22	496516	336230	3	6	0
GCA_021001815v1	18	16	16	15	12	4783426	4780717	4775601	4775601	4755157	4643687	23	1411988	4783426	52.23	496718	341949	3	6	0
GCA_021280185v1	21	18	17	17	13	4780603	4779316	4772237	4767070	4767070	4618597	23	1455528	4780603	52.22	496516	273192	3	6	0
GCA_021301975v1	19	16	15	14	12	4708122	4705833	4695783	4690624	4674163	4591763	23	1411987	4708122	52.25	497968	336231	3	6	0
GCA_021379085v1	20	17	16	14	12	4660860	4659066	4652036	4645599	4615560	4533160	23	1417149	4660860	52.29	496516	273194	3	6	0
GCA_021487775v1	18	16	16	16	11	4846846	4844075	4838401	4838401	4838401	4648370	23	1460659	4846846	52.19	508396	336229	3	6	0
GCA_021657355v1	21	18	17	16	12	4729071	4727910	4720948	4712354	4697149	4543946	23	1396230	4729071	52.26	496717	273192	3	6	0
GCA_022051685v1	20	17	17	17	14	4821789	4820282	4811716	4811716	4811716	4693598	23	1411725	4821789	52.21	516593	323544	3	6	0
GCA_022389985v1	21	19	18	16	12	4720928	4719902	4717266	4711570	4685982	4530793	23	1411976	4720928	52.24	496516	336229	3	6	0
GCA_022681865v1	18	17	16	16	14	5063719	5060961	5059603	5053907	5053907	4971508	23	1417174	5063719	52.2	496517	232139	3	7	0
GCA_023799035v1	20	17	17	14	11	4793588	4792100	4785046	4785046	4746649	4624266	23	1401646	4793588	52.26	496516	322567	3	6	0
GCA_023816965v1	19	17	16	16	12	4861827	4859540	4853772	4848567	4848567	4691580	23	1411611	4861827	52.22	496516	323855	3	6	0
GCA_023968135v1	18	17	16	16	12	5033666	5030895	5029535	5023839	5023839	4856740	23	1415507	5033666	52.25	496515	336232	3	6	0
GCA_023983765v1	19	17	16	16	14	4824500	4821738	4815982	4808550	4808550	4726150	23	1494712	4824500	52.23	443924	274751	3	7	0
GCA_005451485v1	20	18	18	18	14	4752376	4750124	4744450	4744450	4744450	4604849	24	1411981	4752376	52.28	397497	273191	3	6	0
GCA_005491925v1	20	17	17	17	15	4657826	4655574	4646633	4646633	4646633	4564502	24	1410784	4657826	52.27	445393	280265	3	6	0
GCA_005560575v1	20	19	18	18	16	4659036	4656398	4655195	4650054	4650054	4567376	24	1250854	4659036	52.27	496517	200685	3	7	0
GCA_005636275v1	19	16	16	16	14	4668525	4665752	4657425	4657425	4657425	4575025	24	1411988	4668525	52.24	447422	273199	3	6	0
GCA_005680355v1	21	19	18	17	15	4662371	4660563	4657567	4651871	4636854	4554200	24	1245350	4662371	52.28	445241	232139	3	7	0
GCA_005727955v1	21	20	20	20	16	4700360	4698454	4695361	4695361	4695361	4548654	24	1243949	4700360	52.24	421259	186793	3	7	0
GCA_005751395v1	21	19	18	18	15	4657841	4656108	4649811	4644652	4644652	4526233	24	733371	4657841	52.26	496516	273178	4	7	0
GCA_005964205v1	20	17	17	17	15	4675940	4673440	4666410	4666410	4666410	4583999	24	795246	4675940	52.31	445366	280348	4	7	0
GCA_005967505v1	21	20	20	19	16	4710198	4708690	4706791	4706791	4687495	4575941	24	726259	4710198	52.22	496516	357522	4	7	0
GCA_006011785v1	19	19	18	18	14	4693670	4690799	4690799	4685675	4685675	4551512	24	795279	4693670	52.28	468738	273181	4	8	0
GCA_006029015v1	20	18	18	18	16	4628991	4626519	4619441	4619441	4619441	4537042	24	800652	4628991	52.27	496541	273192	4	7	0
GCA_006050095v1	20	19	19	19	17	4711494	4709242	4707890	4707890	4707890	4625479	24	1362228	4711494	52.25	445380	236833	3	7	0
GCA_006071875v1	21	18	18	18	16	4624299	4622489	4615099	4615099	4615099	4532259	24	1251640	4624299	52.29	444169	200685	3	7	0
GCA_006116345v1	18	17	16	16	14	4692542	4689245	4687885	4682189	4682189	4599789	24	930254	4692542	52.25	443924	321940	4	7	0
GCA_006129315v1	21	17	16	16	14	4764421	4762914	4753869	4748260	4748260	4665860	24	1814688	4764421	52.25	775717	285035	2	5	0
GCA_006133355v1	19	16	16	15	13	4667644	4664871	4657837	4657837	4642632	4559965	24	1396398	4667644	52.26	456998	259528	3	6	0
GCA_006150045v1	19	19	19	19	17	4702542	4699771	4699771	4699771	4699771	4617360	24	1203019	4702542	52.26	397494	200685	4	8	0
GCA_006153365v1	19	17	17	17	15	4751911	4749306	4742257	4742257	4742257	4659857	24	1410376	4751911	52.28	445365	280346	3	6	0
GCA_006160805v1	18	17	16	16	13	4659391	4656013	4654659	4649294	4649294	4539957	24	1738801	4659391	52.27	416287	280332	3	6	0
GCA_006412215v1	20	19	18	18	16	4706561	4704300	4702938	4697779	4697779	4615260	24	1484291	4706561	52.26	341949	222195	4	8	0
GCA_006550775v1	18	14	14	14	12	4712792	4709718	4698606	4698606	4698606	4616219	24	1411556	4712792	52.24	496516	336348	3	6	0
GCA_006618885v1	18	18	18	17	15	4630392	4626988	4626988	4626988	4616816	4534441	24	930202	4630392	52.28	397497	232127	4	8	0
GCA_006666165v1	20	16	15	15	13	4703577	4701150	4690174	4685015	4685015	4602253	24	1455652	4703577	52.25	496516	334928	3	6	0
GCA_006820285v1	21	18	17	17	15	4741645	4740226	4731719	4726560	4726560	4644160	24	1460376	4741645	52.28	445321	273220	3	6	0
GCA_006902585v1	19	17	17	17	15	4593340	4590448	4587321	4587321	4587321	4504922	24	1403755	4593340	52.28	397497	232127	3	8	0
GCA_006903505v1	19	18	17	17	15	4629502	4626621	4622213	4617072	4617072	4534673	24	1248045	4629502	52.27	496718	202609	3	7	0
GCA_006913235v1	21	19	18	18	15	4646356	4644849	4639153	4633994	4633994	4526049	24	1159513	4646356	52.28	443924	200685	4	7	0
GCA_007046685v1	20	18	17	16	14	4659560	4657135	4653560	4648401	4633196	4550927	24	1396234	4659560	52.27	496516	273311	3	6	0
GCA_007460915v1	18	17	17	17	15	4660593	4657201	4655841	4655841	4655841	4573441	24	1159461	4660593	52.27	449023	252340	4	7	0
GCA_007476525v1	20	15	15	15	12	4766366	4763920	4751827	4751827	4751827	4634715	24	1167535	4766366	52.21	444033	336231	4	7	0
GCA_007479665v1	21	17	16	16	14	4707541	4705723	4696183	4691024	4691024	4608393	24	815394	4707541	52.28	443924	336231	4	7	0
GCA_007480245v1	20	16	15	14	12	4695825	4693321	4683475	4678070	4659597	4576954	24	1411988	4695825	52.17	496516	336236	3	6	0
GCA_007545135v1	23	19	19	18	15	4719233	4718752	4708004	4708004	4693256	4588969	24	909728	4719233	52.24	496516	200685	4	8	0
GCA_007552175v1	20	16	15	15	13	4672542	4669874	4658206	4653047	4653047	4570404	24	1446260	4672542	52.24	496284	336229	3	6	0
GCA_007564065v1	19	19	19	19	17	4673090	4670257	4670257	4670257	4670257	4587424	24	1294620	4673090	52.25	397497	195234	4	8	0
GCA_007564645v1	20	18	18	18	16	4674225	4671788	4667920	4667920	4667920	4585093	24	815885	4674225	52.29	397497	232127	4	8	0
GCA_007691215v1	19	18	18	17	14	4700936	4698163	4695388	4695388	4670545	4562711	24	1417167	4700936	52.24	445365	273192	3	6	0
GCA_007819835v1	21	18	18	17	14	4647682	4645874	4639612	4639612	4614753	4506651	24	1192661	4647682	52.28	443924	232139	4	7	0
GCA_007877785v1	18	18	18	18	16	4660933	4657099	4657099	4657099	4657099	4574688	24	634556	4660933	52.28	443924	232139	5	8	0
GCA_008254405v1	22	20	19	18	15	4644397	4643334	4637877	4632753	4617265	4513408	24	910142	4644397	52.28	416759	232144	4	8	0
GCA_008254855v1	22	19	17	16	13	4647625	4646469	4639656	4628517	4613170	4509164	24	1173873	4647625	52.28	406625	272195	4	7	0
GCA_008322565v1	22	19	19	18	16	4699865	4698580	4691781	4691781	4674174	4591531	24	909120	4699865	52.24	386252	232139	5	9	0
GCA_008403295v1	23	20	19	19	16	4739155	4738613	4733989	4728848	4728848	4607747	24	1280609	4739155	52.14	443621	186306	4	8	0
GCA_008441965v1	17	16	16	16	13	4710429	4706706	4702014	4702014	4702014	4572188	24	1251083	4710429	52.25	496516	341948	3	6	0
GCA_008450645v1	21	19	19	17	16	4644087	4642281	4637464	4637464	4600224	4554654	24	1244662	4644087	52.24	508599	184403	3	7	0
GCA_008485105v1	19	16	16	16	13	4675837	4673052	4664492	4664492	4664492	4547718	24	1862071	4675837	52.25	607973	273192	2	5	0
GCA_008625395v1	18	16	16	16	14	4660757	4657367	4651693	4651693	4651693	4569293	24	1076375	4660757	52.27	449105	273192	4	7	0
GCA_008929225v1	18	16	15	15	13	4701760	4698370	4692606	4687465	4687465	4605054	24	1411986	4701760	52.23	496516	273192	3	6	0
GCA_008969355v1	18	18	17	17	15	4677396	4673994	4673994	4668762	4668762	4586376	24	1411715	4677396	52.25	385972	260874	4	7	0
GCA_009187335v1	19	16	16	16	12	4750300	4747527	4739427	4739427	4739427	4578390	24	1612642	4750300	52.21	496627	245165	3	6	0
GCA_009346655v1	19	15	14	14	12	4659686	4656915	4647061	4641902	4641902	4559788	24	1411942	4659686	52.27	496516	336230	3	6	0
GCA_009383515v1	18	15	14	14	12	4624901	4621511	4614477	4609318	4609318	4526918	24	1411987	4624901	52.28	496516	336230	3	6	0
GCA_009443635v2	21	16	15	15	13	4706093	4704586	4692132	4686973	4686973	4604573	24	1411981	4706093	52.23	496516	273190	3	6	0
GCA_009477925v1	19	17	16	15	13	4700814	4698043	4693867	4688171	4672966	4590566	24	1396481	4700814	52.23	496501	273192	3	6	0
GCA_009585545v1	20	19	19	19	17	4742834	4740407	4737062	4737062	4737062	4654411	24	1411990	4742834	52.22	528483	273191	3	6	0
GCA_009598965v1	18	15	15	15	12	4659726	4655940	4647339	4647339	4647339	4530238	24	1417123	4659726	52.27	496516	337518	3	6	0
GCA_010124445v1	21	18	17	17	15	4622975	4620479	4613445	4608049	4608049	4525127	24	1411625	4622975	52.29	445250	273191	3	6	0
GCA_010129985v1	20	18	18	17	15	4706649	4704523	4697830	4697830	4682625	4600222	24	1143718	4706649	52.27	397491	273194	4	8	0
GCA_010425465v1	20	18	17	17	14	4755783	4753657	4749252	4744093	4744093	4618502	24	1411981	4755783	52.27	496516	232139	3	6	0
GCA_010437115v1	21	19	17	16	12	4784151	4782644	4780149	4767274	4751921	4610963	24	1411986	4784151	52.2	496516	341949	3	6	0
GCA_010453815v1	22	17	17	17	15	4645416	4644255	4633133	4633133	4633133	4550740	24	1411981	4645416	52.28	445365	259527	3	6	0
GCA_010459905v1	19	16	16	16	14	4639986	4636614	4628455	4628455	4628455	4545605	24	1411768	4639986	52.26	457223	269945	3	6	0
GCA_010475885v1	20	18	17	17	15	4795728	4793687	4788248	4782552	4782552	4700129	24	1411986	4795728	52.19	496516	232139	3	6	0
GCA_010512655v1	20	16	16	16	13	4700272	4697819	4685739	4685739	4685739	4582650	24	1453247	4700272	52.3	496516	273192	3	6	0
GCA_010524455v1	21	16	15	14	12	4642597	4640791	4628113	4622320	4608985	4526342	24	1411311	4642597	52.3	496516	336178	3	6	0
GCA_010549305v1	23	18	16	16	14	4680493	4679951	4668028	4656376	4656376	4573722	24	1081678	4680493	52.26	397497	273191	4	7	0
GCA_010648985v1	17	16	16	16	13	4647653	4644652	4642863	4642863	4642863	4517272	24	1411981	4647653	52.28	496516	280535	3	6	0
GCA_010670625v1	20	19	17	16	14	4706736	4704708	4701890	4690232	4678192	4595792	24	1244604	4706736	52.24	421269	232922	4	8	0
GCA_010671205v1	21	19	17	17	15	4750846	4749038	4745459	4729195	4729195	4646552	24	1251660	4750846	52.28	529741	272564	3	6	0
GCA_010674765v1	23	21	20	20	17	4699613	4699071	4696431	4690735	4690735	4581373	24	1201191	4699613	52.22	418470	200685	4	7	0
GCA_010708015v1	20	16	15	15	12	4673613	4671168	4661062	4655903	4655903	4533305	24	1411988	4673613	52.27	496516	246551	3	6	0
GCA_010717775v1	19	16	15	15	12	4788951	4785994	4778964	4773805	4773805	4645020	24	1411981	4788951	52.19	496516	322566	3	6	0
GCA_010791435v1	22	16	15	14	12	4643429	4642165	4628445	4623286	4609951	4527308	24	1411945	4643429	52.3	496516	336178	3	6	0
GCA_010803565v1	20	16	15	15	12	4659072	4656647	4645157	4639998	4639998	4536604	24	1411968	4659072	52.27	397497	331735	4	7	0
GCA_011235455v1	22	17	16	16	13	4699570	4698294	4688423	4683264	4683264	4565761	24	1447272	4699570	52.24	443924	244376	3	7	0
GCA_011383445v1	19	17	16	15	13	4888476	4885705	4879937	4874778	4856785	4774448	24	1442000	4888476	52.24	496718	337518	3	6	0
GCA_011411295v1	21	18	17	17	15	4646039	4644145	4635659	4630500	4630500	4548100	24	1411981	4646039	52.28	445346	259527	3	6	0
GCA_011419615v1	19	18	16	15	13	4646939	4643854	4642506	4631651	4616446	4532709	24	1396476	4646939	52.28	496516	259530	3	6	0
GCA_011435275v1	23	20	19	18	15	4769036	4768348	4757998	4752161	4736988	4633461	24	1245759	4769036	52.22	496516	232113	3	7	0
GCA_011496905v1	20	18	16	16	13	4729963	4727467	4721793	4706897	4706897	4588134	24	1411987	4729963	52.24	497967	272884	3	6	0
GCA_011527065v1	19	15	15	14	12	4624588	4621815	4613157	4613157	4597652	4515122	24	1245352	4624588	52.29	496405	336223	3	6	0
GCA_011627065v1	19	15	15	15	13	4663810	4661041	4649561	4649561	4649561	4567447	24	1411994	4663810	52.27	449105	337519	3	6	0
GCA_011730475v1	20	19	17	15	12	4731838	4729712	4728426	4717589	4678374	4562349	24	1076497	4731838	52.27	443924	334345	4	7	0
GCA_011733695v1	19	16	16	16	14	5083922	5081441	5074411	5074411	5074411	4992021	24	1411987	5083922	52.04	496516	232139	3	7	0
GCA_012147995v1	18	16	15	14	11	4656859	4653467	4647697	4640535	4624286	4499702	24	1411988	4656859	52.26	496652	322560	3	6	0
GCA_012243385v1	21	18	16	16	12	4708392	4706906	4699870	4685411	4685411	4519162	24	1411975	4708392	52.25	397490	322809	4	7	0
GCA_013551755v1	19	16	16	16	12	4783469	4780354	4773324	4773324	4773324	4619645	24	1411987	4783469	52.21	496516	335923	3	6	0
GCA_013563935v1	22	18	16	14	11	4702006	4700740	4693198	4680709	4654805	4542846	24	1423040	4702006	52.23	496718	335604	3	6	0
GCA_013754095v1	23	21	19	18	14	4771466	4770924	4764987	4754781	4735951	4584667	24	1290874	4771466	52.23	496516	231823	3	7	0
GCA_014251875v1	19	17	17	15	12	4849161	4846554	4840880	4840880	4803242	4705037	24	1411994	4849161	52.23	516400	336348	3	6	0
GCA_014358095v1	22	21	20	19	15	4707812	4706527	4701826	4696578	4685974	4540810	24	1003776	4707812	52.25	397629	214563	4	8	0
GCA_014431025v1	21	17	15	14	11	4778609	4776801	4769286	4758328	4737391	4612641	24	1411986	4778609	52.23	496516	336349	3	6	0
GCA_014458155v1	18	16	16	16	14	5032537	5029145	5021240	5021240	5021240	4938840	24	1411994	5032537	52.2	497967	337519	3	6	0
GCA_014483465v1	21	19	19	18	14	4711841	4710035	4704361	4704361	4690207	4525227	24	1188568	4711841	52.25	496516	228560	3	7	0
GCA_014642965v1	21	19	18	17	15	4914039	4912233	4905007	4899866	4884187	4801787	24	1456319	4914039	52.19	496516	336348	3	6	0
GCA_014819985v1	20	17	16	16	14	5056656	5054530	5047570	5042411	5042411	4960011	24	1411986	5056656	52.19	496516	232200	3	7	0
GCA_014910125v1	19	18	16	16	12	4747828	4745057	4743711	4729134	4729134	4566662	24	1415746	4747828	52.22	397629	331786	4	7	0
GCA_014996825v1	21	17	16	15	12	4808602	4807033	4799285	4793589	4783320	4675052	24	1455528	4808602	52.22	496516	336231	3	6	0
GCA_015128085v1	21	15	15	14	12	4676401	4674605	4659956	4659956	4647912	4564448	24	1417167	4676401	52.27	496507	336214	3	6	0
GCA_015191425v1	22	18	18	17	14	4788539	4787252	4776853	4776853	4760558	4649141	24	1411900	4788539	52.21	496418	232139	3	7	0
GCA_015194265v1	19	17	17	16	12	4673569	4670798	4665124	4665124	4653894	4515031	24	1417169	4673569	52.27	496476	336231	3	6	0
GCA_015213265v1	20	19	18	16	14	4728023	4725355	4720971	4714552	4685095	4602450	24	795194	4728023	52.27	445348	341947	4	7	0
GCA_015372225v1	23	18	17	15	12	4773215	4772731	4763383	4758224	4712945	4589104	24	1411900	4773215	52.21	496418	252890	3	6	0
GCA_015564075v1	21	18	15	15	13	4717631	4715744	4708430	4689269	4689269	4606999	24	1445482	4717631	52.23	496516	252907	3	6	0
GCA_015837755v1	21	17	16	14	12	4702382	4700875	4691116	4682642	4647580	4564991	24	1411987	4702382	52.28	526649	271306	3	6	0
GCA_015837855v1	18	17	16	15	11	4753354	4749964	4748608	4743467	4726333	4566717	24	1411987	4753354	52.24	496527	340063	3	6	0
GCA_015850795v1	19	17	17	17	14	4896810	4893977	4886741	4886741	4886741	4775152	24	1411986	4896810	52.19	497968	334085	3	6	0
GCA_016147575v1	20	18	16	14	12	4768486	4766360	4763718	4752881	4708134	4625734	24	1411946	4768486	52.22	496516	336231	3	6	0
GCA_016151775v1	21	18	17	16	13	4825861	4824331	4817369	4812226	4792850	4666485	24	1411987	4825861	52.18	496527	273189	3	6	0
GCA_016444945v1	20	18	17	16	11	4778016	4775988	4770552	4764856	4745605	4567249	24	1814684	4778016	52.19	642592	366007	2	5	0
GCA_016588155v1	21	17	17	15	12	4667725	4665821	4655031	4655031	4618478	4504640	24	1411988	4667725	52.24	498644	322567	3	6	0
GCA_016622625v1	22	18	17	17	15	4684397	4683143	4670974	4664010	4664010	4581343	24	1411701	4684397	52.26	386439	327860	4	7	0
GCA_017007095v1	19	16	16	16	14	4971548	4968777	4961751	4961751	4961751	4879031	24	1396230	4971548	52.23	496718	336231	3	6	0
GCA_017138715v1	21	17	17	17	13	4798068	4796499	4788171	4788171	4788171	4639661	24	1076515	4798068	52.19	449087	322555	4	7	0
GCA_017186775v1	20	20	17	17	13	4800710	4798283	4798283	4778378	4778378	4609901	24	1457332	4800710	52.21	496515	273310	3	6	0
GCA_017274175v1	21	17	17	16	12	4761174	4759366	4750690	4750690	4736777	4568623	24	1415484	4761174	52.26	496516	336231	3	6	0
GCA_018143115v1	20	16	14	14	12	4747071	4744230	4734040	4718870	4718870	4636031	24	1419803	4747071	52.22	496909	336232	3	6	0
GCA_018189635v1	22	16	15	15	13	4671063	4669776	4655063	4647859	4647859	4565192	24	1417062	4671063	52.27	496515	280075	3	6	0
GCA_018417255v1	21	18	16	16	14	4675666	4674159	4663932	4652540	4652540	4570140	24	1411858	4675666	52.27	391356	273190	4	7	0
GCA_018726025v1	21	15	14	14	11	4688500	4686706	4672828	4663915	4663915	4554428	24	1411585	4688500	52.25	496516	336231	3	6	0
GCA_018958655v1	21	19	19	17	14	4740761	4738953	4733197	4733197	4688134	4580416	24	1417182	4740761	52.25	445363	284527	3	6	0
GCA_018959535v1	20	17	17	15	12	4705603	4703575	4696543	4696543	4661838	4542839	24	1411987	4705603	52.27	496516	272884	3	6	0
GCA_019093405v1	22	19	18	18	13	4744171	4743108	4736340	4731181	4731181	4537931	24	737875	4744171	52.22	496762	272885	4	7	0
GCA_019300795v1	22	21	20	19	13	4767989	4766966	4765680	4759984	4744779	4503083	24	1066156	4767989	52.24	433361	272561	4	7	0
GCA_019381985v1	18	16	14	13	11	4724779	4721370	4715612	4700773	4683038	4600648	24	1493355	4724779	52.23	496516	321940	3	6	0
GCA_019383375v1	21	17	16	15	12	4737205	4735698	4726957	4721816	4701584	4589718	24	1411976	4737205	52.23	496516	333459	3	6	0
GCA_019546575v1	20	17	17	16	13	4751215	4749089	4742129	4742129	4729767	4617720	24	1417151	4751215	52.24	496717	336231	3	6	0
GCA_019577455v1	20	18	17	16	12	4725937	4723909	4718235	4713094	4698539	4537108	24	1411017	4725937	52.24	397203	332698	4	7	0
GCA_019646715v1	19	16	16	15	12	4754902	4752133	4745113	4745113	4728630	4597160	24	1453516	4754902	52.21	496649	322567	3	6	0
GCA_019983965v1	19	18	16	16	14	5087755	5084984	5083624	5072769	5072769	4990250	24	1411985	5087755	52.16	496516	232139	3	7	0
GCA_020088465v1	18	15	15	14	12	4831841	4828453	4821431	4821431	4803583	4721172	24	1411978	4831841	52.23	526649	336231	3	6	0
GCA_020449385v1	23	18	18	16	13	4767620	4767078	4757427	4757427	4725682	4612774	24	1457172	4767620	52.23	443837	327900	3	7	0
GCA_020566985v1	20	17	17	17	13	4799339	4797213	4790253	4790253	4790253	4636990	24	1411714	4799339	52.21	496516	259398	3	6	0
GCA_020585555v1	20	16	16	15	12	4693817	4691390	4680151	4680151	4655512	4547426	24	1411471	4693817	52.24	496516	250182	3	6	0
GCA_020830075v1	17	13	13	13	11	4682547	4678730	4664768	4664768	4664768	4582488	24	1455528	4682547	52.26	496516	337519	3	6	0
GCA_020917835v1	18	15	15	13	10	4727570	4724118	4717092	4717092	4687541	4566072	24	1814687	4727570	52.27	695846	334085	2	5	0
GCA_021056985v1	21	17	17	15	13	4789992	4788483	4780163	4780163	4747806	4665406	24	1411976	4789992	52.23	496516	336220	3	6	0
GCA_021428425v1	19	17	16	14	12	4662808	4660037	4654269	4647409	4621226	4538887	24	1417170	4662808	52.28	496516	273192	3	6	0
GCA_021717355v1	19	17	16	16	13	4815720	4812851	4807177	4798120	4798120	4687700	24	1411995	4815720	52.17	496516	252932	3	6	0
GCA_021762905v1	18	17	17	16	12	4757788	4754400	4753050	4753050	4740323	4577645	24	1452053	4757788	52.2	443924	327672	3	7	0
GCA_022021695v1	20	16	15	14	11	4726534	4724552	4716240	4710356	4690838	4577675	24	1422183	4726534	52.27	496516	331735	3	7	0
GCA_022185225v1	22	18	17	15	13	4697236	4695981	4687659	4678188	4650321	4567732	24	1494708	4697236	52.29	496501	219269	3	6	0
GCA_022897855v1	21	19	18	17	12	4745910	4744102	4738269	4733078	4709495	4540826	24	1411743	4745910	52.24	416503	336231	3	6	0
GCA_023421935v1	19	17	15	14	11	4762270	4759643	4753969	4738931	4723688	4593630	24	1411992	4762270	52.24	496478	336343	3	6	0
GCA_023676445v1	18	16	16	16	14	4970576	4967124	4961358	4961358	4961358	4878890	24	1417269	4970576	52.24	496516	337518	3	6	0
GCA_023696565v1	19	16	16	14	11	4728926	4726155	4719127	4719127	4692614	4580250	24	1411979	4728926	52.24	496516	348075	3	6	0
GCA_023727365v1	20	19	17	16	14	4754376	4751704	4750342	4737548	4726108	4643708	24	1076384	4754376	52.27	449105	259528	4	7	0
GCA_023778765v1	19	17	16	15	13	4755313	4752415	4748681	4740094	4724993	4642970	24	1411659	4755313	52.26	496516	259650	3	6	0
GCA_023780545v1	20	18	17	15	12	4768504	4765990	4759233	4754090	4717990	4608492	24	1411988	4768504	52.24	496516	259527	3	6	0
GCA_023798955v1	21	19	19	19	13	4926005	4924323	4915651	4915651	4915651	4685069	24	1076094	4926005	52.19	416328	320563	4	8	0
GCA_023828255v1	21	18	17	15	12	4740815	4739007	4732284	4727024	4691755	4564064	24	1411987	4740815	52.26	397396	333177	4	7	0
GCA_024097735v1	23	19	18	17	13	4753774	4753232	4743355	4738095	4714678	4561012	24	1411987	4753774	52.22	496506	273191	3	6	0
GCA_001831945v1	23	16	15	15	11	4661173	4659805	4643828	4638225	4638225	4504718	25	1411650	4661173	52.27	496517	336184	3	6	0
GCA_001831965v1	23	16	15	15	12	4662161	4660712	4644170	4638969	4638969	4535998	25	1411998	4662161	52.27	496974	336184	3	6	0
GCA_001832025v1	25	16	16	16	13	4661254	4661254	4641932	4641932	4641932	4538725	25	1411235	4661254	52.27	445072	233069	3	7	0
GCA_001833885v1	22	15	14	14	11	4627995	4625997	4610202	4604526	4604526	4501319	25	1411561	4627995	52.28	496742	336178	3	6	0
GCA_001833895v1	23	18	17	16	12	4705395	4703994	4693919	4688316	4675087	4527792	25	1364001	4705395	52.25	496742	284763	3	6	0
GCA_003737045v1	21	17	16	15	13	4701045	4698919	4690609	4685201	4670077	4587666	25	1396079	4701045	52.23	445365	273192	3	6	0
GCA_005474515v1	17	16	15	15	12	4668746	4664806	4663025	4657830	4657830	4532249	25	1411582	4668746	52.26	508140	232129	3	6	0
GCA_005505655v1	19	17	17	17	15	4732772	4729380	4723612	4723612	4723612	4641528	25	1887537	4732772	52.13	645443	273190	2	5	0
GCA_005768295v1	21	19	18	17	14	4653446	4651059	4644311	4638615	4623534	4520289	25	695762	4653446	52.27	496405	231598	4	8	0
GCA_005775505v1	21	20	19	19	16	4648738	4645973	4644615	4639221	4639221	4519081	25	795234	4648738	52.28	445366	273192	4	7	0
GCA_005809685v1	20	16	14	14	12	4689059	4686286	4674834	4663979	4663979	4581579	25	1411987	4689059	52.19	496516	336230	3	6	0
GCA_005848385v1	20	18	18	18	15	4691621	4688848	4684725	4684725	4684725	4575520	25	1251067	4691621	52.28	563514	341948	3	6	0
GCA_006005645v1	20	19	18	18	16	4591176	4588529	4587179	4581483	4581483	4498289	25	841624	4591176	52.29	402675	252442	5	8	0
GCA_006026815v1	22	19	19	19	17	4674929	4673185	4662387	4662387	4662387	4585426	25	1411482	4674929	52.31	445353	234834	3	7	0
GCA_006034455v1	20	18	18	18	16	4685904	4683261	4676760	4676760	4676760	4594349	25	1249598	4685904	52.27	442935	253100	4	7	0
GCA_006057455v1	21	18	17	17	15	4764264	4762012	4753712	4748103	4748103	4665703	25	1417169	4764264	52.25	445698	285035	3	6	0
GCA_006107895v1	22	20	20	20	18	4743789	4742282	4735222	4735222	4735222	4652712	25	796178	4743789	52.26	385999	273194	4	8	0
GCA_006133315v1	19	16	16	16	14	4667602	4664412	4657374	4657374	4657374	4574696	25	1287822	4667602	52.26	456997	232139	3	7	0
GCA_006161785v1	19	15	13	13	11	4673472	4670078	4657039	4646470	4646470	4564070	25	1411591	4673472	52.26	496516	337518	3	6	0
GCA_006253135v1	18	17	17	17	14	4658880	4654535	4653173	4653173	4653173	4523950	25	1033917	4658880	52.27	496516	232139	4	7	0
GCA_006259155v1	21	20	20	19	16	4644845	4642151	4640557	4640557	4618092	4505671	25	661383	4644845	52.24	438964	264700	5	8	0
GCA_006474065v1	21	15	15	15	12	4736062	4733295	4718325	4718325	4718325	4601031	25	1453963	4736062	52.23	496535	335604	3	6	0
GCA_006505755v1	19	16	15	15	13	4673392	4669972	4661341	4655931	4655931	4573531	25	1411985	4673392	52.26	496516	336230	3	6	0
GCA_006534275v1	22	22	20	20	18	4622637	4620405	4620405	4609031	4609031	4526620	25	1412012	4622637	52.29	385720	200685	3	8	0
GCA_006581305v1	18	17	17	16	13	4716853	4713093	4711741	4711741	4700445	4577500	25	1411976	4716853	52.25	496516	331735	3	7	0
GCA_006601445v1	21	19	19	19	15	4733681	4731555	4728843	4728843	4728843	4571732	25	1248111	4733681	52.25	526649	200685	3	8	0
GCA_006602155v1	19	19	19	19	15	4604432	4600118	4600118	4600118	4600118	4465775	25	1248602	4604432	52.28	508597	232922	3	7	0
GCA_006708225v1	20	19	17	16	14	4634327	4631240	4629952	4615949	4604653	4522253	25	1076486	4634327	52.28	397628	335407	4	7	0
GCA_006741305v1	21	19	19	19	16	4715385	4713112	4708594	4708594	4708594	4577155	25	1219455	4715385	52.2	343531	200685	4	8	0
GCA_006773245v1	22	17	17	16	14	4659537	4658030	4646939	4646939	4631734	4549334	25	1401662	4659537	52.27	496525	273189	3	6	0
GCA_006814845v1	20	19	19	19	17	4658359	4655600	4654246	4654246	4654246	4572142	25	795330	4658359	52.27	496527	200686	4	7	0
GCA_006820305v1	21	20	18	16	14	4633290	4631038	4629257	4618402	4589481	4507070	25	1076486	4633290	52.28	397496	307231	4	8	0
GCA_006844145v1	19	18	18	17	14	4716252	4712955	4711593	4711593	4689732	4573531	25	1076498	4716252	52.1	397497	273191	4	7	0
GCA_006900605v1	22	19	19	18	16	4674660	4672483	4664330	4664330	4649327	4566647	25	1245349	4674660	52.3	385857	232408	4	8	0
GCA_006941435v1	21	18	17	17	15	4703138	4701012	4694064	4688905	4688905	4606505	25	1201855	4703138	52.26	397497	252453	4	7	0
GCA_006948225v1	19	18	18	18	16	4629675	4626285	4622947	4622947	4622947	4540715	25	1250711	4629675	52.3	661165	200685	3	6	0
GCA_006950095v1	21	20	19	18	16	4633670	4631544	4630256	4624560	4613264	4530853	25	1251174	4633670	52.28	446470	232139	3	7	0
GCA_007031045v1	20	18	18	17	15	4691078	4688096	4681793	4681793	4666588	4584441	25	779662	4691078	52.24	449006	258901	4	7	0
GCA_007032725v1	19	15	15	15	13	4661137	4657273	4648066	4648066	4648066	4565799	25	695952	4661137	52.28	496515	336231	4	7	0
GCA_007044105v1	22	14	14	14	12	4648046	4646103	4628595	4628595	4628595	4545952	25	1411980	4648046	52.28	496516	322566	3	6	0
GCA_007048645v1	19	14	14	14	12	4698057	4694665	4680866	4680866	4680866	4598466	25	1202921	4698057	52.24	496515	337638	3	6	0
GCA_007057665v1	20	17	17	17	15	4687463	4684503	4679275	4679275	4679275	4596875	25	1004373	4687463	52.29	435562	273191	4	8	0
GCA_007085025v1	19	18	17	17	15	4632245	4628822	4627460	4622239	4622239	4539718	25	1420170	4632245	52.26	445357	232135	3	7	0
GCA_007182135v1	22	20	20	18	15	4714954	4713048	4706749	4706749	4668646	4552466	25	1411987	4714954	52.1	645423	232139	3	6	0
GCA_007182215v1	21	21	21	20	17	4715497	4712558	4712558	4712558	4690151	4574094	25	1411987	4715497	52.1	386105	180743	3	8	0
GCA_007234255v1	22	18	18	18	14	4697810	4696303	4684908	4684908	4684908	4549724	25	1411585	4697810	52.23	445373	232139	3	7	0
GCA_007495345v1	23	22	20	19	16	4631520	4630034	4628994	4617062	4606618	4497336	25	1251209	4631520	52.28	385649	232418	4	7	0
GCA_007562545v1	19	17	17	17	15	4711908	4708518	4705982	4705982	4705982	4623150	25	1493118	4711908	52.17	445365	273191	3	6	0
GCA_007956465v1	19	18	17	17	15	4624588	4621198	4619842	4614683	4614683	4532283	25	1411986	4624588	52.29	386369	232139	3	7	0
GCA_007957945v1	20	20	20	19	16	4656682	4653911	4653911	4653911	4641177	4520534	25	1251057	4656682	52.3	445357	200685	3	7	0
GCA_008301145v1	21	20	19	19	17	4626546	4624320	4622539	4616118	4616118	4532935	25	1018742	4626546	52.28	397494	224337	4	7	0
GCA_008398215v1	19	15	15	15	13	4706908	4703516	4692444	4692444	4692444	4610044	25	1417168	4706908	52.23	496516	273190	3	6	0
GCA_008437085v1	21	20	19	19	16	4734526	4731950	4729138	4723136	4723136	4620127	25	1250663	4734526	52.24	498170	200686	3	7	0
GCA_008519465v1	22	20	20	20	18	4691726	4690157	4687028	4687028	4687028	4604628	25	1075675	4691726	52.18	385885	273192	4	7	0
GCA_008528065v1	20	17	17	17	14	4702896	4700123	4689202	4689202	4689202	4578157	25	1422788	4702896	52.22	496536	282157	3	6	0
GCA_008696585v1	18	15	14	14	12	4633634	4630178	4622631	4617486	4617486	4534807	25	1411573	4633634	52.28	496516	278155	3	6	0
GCA_008773135v1	20	17	16	16	12	4671779	4669009	4658900	4653757	4653757	4518587	25	1411399	4671779	52.25	498511	378796	3	6	0
GCA_008779615v1	21	17	16	16	12	4671092	4668736	4656492	4650699	4650699	4516132	25	1411356	4671092	52.27	385667	331735	4	7	0
GCA_008784185v1	19	18	18	18	16	4870714	4866856	4865504	4865504	4865504	4783093	25	1411981	4870714	52.2	443924	251951	4	7	0
GCA_008860245v1	20	20	19	19	17	4740373	4737602	4737602	4732422	4732422	4650022	25	1282261	4740373	52.14	446224	180645	3	7	0
GCA_008890665v1	20	19	18	18	16	4680989	4678216	4675993	4670850	4670850	4588439	25	1159446	4680989	52.24	443924	232139	4	7	0
GCA_009127225v1	22	19	19	19	17	4663765	4662258	4654208	4654208	4654208	4571678	25	1076395	4663765	52.27	397494	273185	4	7	0
GCA_009229585v1	21	20	20	20	17	4688037	4685787	4684583	4684583	4684583	4567666	25	836207	4688037	52.3	447116	200685	4	8	0
GCA_010393685v1	23	20	20	20	18	4632440	4631153	4621951	4621951	4621951	4539850	25	1076279	4632440	52.27	334845	200685	4	8	0
GCA_010410985v1	20	16	15	15	12	4785624	4782851	4772339	4764602	4764602	4650406	25	1411989	4785624	52.24	496516	292566	3	6	0
GCA_010412055v1	23	19	19	19	17	4703570	4702409	4688147	4688147	4688147	4605308	25	1121383	4703570	52.24	385798	273194	4	7	0
GCA_010448975v1	21	19	19	19	17	4649251	4647125	4644466	4644466	4644466	4562474	25	1243958	4649251	52.28	445365	180487	3	7	0
GCA_010498075v1	19	18	17	17	15	4646888	4643496	4642148	4636989	4636989	4554578	25	1411971	4646888	52.28	397497	253099	4	7	0
GCA_010526015v1	21	16	15	15	12	4665699	4663449	4648832	4643673	4643673	4538672	25	1411310	4665699	52.24	496516	272563	3	6	0
GCA_010527615v1	16	14	14	14	11	4668655	4664461	4661324	4661324	4661324	4535466	25	1243868	4668655	52.26	616313	282585	3	6	0
GCA_010537935v1	21	17	17	16	14	4645649	4643523	4631204	4631204	4615852	4533452	25	1245565	4645649	52.27	496516	259527	3	6	0
GCA_010538275v1	19	16	16	16	13	4646309	4642591	4634046	4634046	4634046	4516761	25	1814681	4646309	52.28	606686	259527	2	5	0
GCA_010540765v1	20	16	16	16	14	4646269	4643496	4633699	4633699	4633699	4551299	25	1411981	4646269	52.28	449006	259527	3	6	0
GCA_010543525v1	24	18	18	18	15	4725521	4724979	4707891	4707891	4707891	4583004	25	1243907	4725521	52.24	496516	232139	3	8	0
GCA_010546185v1	23	21	21	20	17	4642784	4641499	4635863	4635863	4622528	4503550	25	1417108	4642784	52.3	386249	232169	4	7	0
GCA_010553525v1	22	16	15	15	13	4676827	4675021	4657774	4652615	4652615	4569972	25	1411988	4676827	52.25	496516	247212	3	6	0
GCA_010567285v1	22	19	19	19	17	4645310	4643416	4635841	4635841	4635841	4553448	25	853052	4645310	52.28	445365	259530	4	7	0
GCA_010578885v1	20	18	17	17	15	4752952	4750538	4748153	4743037	4743037	4660843	25	1447394	4752952	52.25	445375	257364	3	7	0
GCA_010586345v1	20	18	18	18	14	4667791	4665144	4659386	4659386	4659386	4519710	25	1411913	4667791	52.26	430466	323855	4	7	0
GCA_010620125v1	20	18	16	16	14	4660471	4658198	4655129	4644274	4644274	4561874	25	1411987	4660471	52.27	446815	232139	3	6	0
GCA_010623825v1	20	19	18	18	16	4671474	4668989	4667643	4661947	4661947	4579547	25	1411987	4671474	52.26	470513	225122	3	7	0
GCA_010648885v1	24	20	20	20	18	4644074	4643339	4633211	4633211	4633211	4551127	25	1245343	4644074	52.27	445355	180645	3	8	0
GCA_010649725v1	20	18	18	18	16	4646773	4643902	4637605	4637605	4637605	4555205	25	695816	4646773	52.28	397497	232139	5	8	0
GCA_010650005v1	24	19	18	17	15	4645884	4645265	4634526	4629321	4614116	4541765	25	1396205	4645884	52.27	496487	259649	3	6	0
GCA_010663345v1	21	17	17	17	15	4623325	4620974	4612159	4612159	4612159	4529748	25	1076498	4623325	52.28	391434	271046	4	7	0
GCA_010734035v1	19	16	16	16	14	4625115	4621723	4614699	4614699	4614699	4532084	25	1076498	4625115	52.28	402642	273191	4	7	0
GCA_010734875v1	22	19	18	17	15	4646504	4644997	4635144	4629710	4614505	4532105	25	1060590	4646504	52.28	397497	259527	4	7	0
GCA_010757185v1	20	20	19	19	17	4635272	4632625	4632625	4626929	4626929	4544529	25	661395	4635272	52.26	386247	298544	5	8	0
GCA_010794815v1	21	15	15	15	13	4646234	4643982	4628447	4628447	4628447	4546047	25	1411981	4646234	52.28	496516	322566	3	6	0
GCA_010797075v1	21	18	17	17	15	4646575	4644148	4635654	4630511	4630511	4547672	25	1076506	4646575	52.28	397440	259527	4	7	0
GCA_010800655v1	19	16	15	15	13	4700084	4696632	4688044	4682903	4682903	4600516	25	1411988	4700084	52.23	496510	252942	3	6	0
GCA_010802065v1	22	17	15	15	13	4791926	4789868	4773100	4762531	4762531	4679887	25	1403198	4791926	52.22	496516	234426	3	6	0
GCA_010803645v1	20	16	15	15	13	4674080	4671307	4661183	4656024	4656024	4573624	25	1411988	4674080	52.27	496516	247306	3	6	0
GCA_010840505v1	19	15	14	14	12	4642211	4638819	4629522	4623826	4623826	4541426	25	1411988	4642211	52.26	508398	336235	3	6	0
GCA_010840785v1	19	15	15	15	13	4695538	4692406	4682049	4682049	4682049	4599649	25	1417167	4695538	52.28	496516	278155	3	6	0
GCA_010860105v1	19	17	16	15	12	4635258	4632003	4626329	4620374	4605169	4495661	25	1396482	4635258	52.26	496516	273192	3	6	0
GCA_010909685v1	21	16	16	16	14	4701492	4699366	4688243	4688243	4688243	4605843	25	1411986	4701492	52.23	468894	273192	3	6	0
GCA_010929475v1	20	18	18	18	16	4649539	4646768	4642605	4642605	4642605	4560314	25	1251071	4649539	52.28	402807	221395	4	7	0
GCA_011171855v1	22	19	19	18	15	4645672	4643509	4636300	4636300	4621476	4518156	25	1245596	4645672	52.28	496516	231743	3	7	0
GCA_011193195v1	19	15	14	14	12	4701809	4698357	4688519	4683360	4683360	4600960	25	1411986	4701809	52.24	496516	336231	3	6	0
GCA_011212485v1	21	18	18	18	14	4706529	4704114	4697082	4697082	4697082	4557428	25	838750	4706529	52.25	496516	273193	4	7	0
GCA_011219705v1	23	18	18	18	14	4669111	4668025	4658163	4658163	4658163	4518541	25	1285865	4669111	52.26	496516	232922	3	7	0
GCA_011264875v1	20	17	16	16	14	4717940	4715140	4706566	4701407	4701407	4618208	25	1411988	4717940	52.23	508599	252898	3	6	0
GCA_011274865v1	18	15	15	15	13	4705153	4701264	4691033	4691033	4691033	4608622	25	1296009	4705153	52.25	496515	337518	3	6	0
GCA_011408875v1	21	19	19	19	17	4686950	4684660	4681085	4681085	4681085	4598685	25	737877	4686950	52.28	466617	272564	4	7	0
GCA_011409035v1	20	17	17	17	15	4658679	4655462	4649379	4649379	4649379	4567275	25	1159478	4658679	52.27	397511	252442	4	7	0
GCA_011426845v1	18	15	15	15	12	4668668	4665461	4661040	4661040	4661040	4535171	25	1411678	4668668	52.26	443641	282585	3	7	0
GCA_011485585v1	22	18	18	17	15	4642924	4641417	4633135	4633135	4619800	4537400	25	1081636	4642924	52.3	397496	273151	4	8	0
GCA_011515865v1	20	17	16	16	14	4598779	4596008	4589012	4583304	4583304	4500904	25	1411945	4598779	52.28	443923	232140	3	7	0
GCA_011613445v1	19	15	14	14	12	4682398	4679008	4667193	4662034	4662034	4579634	25	1411987	4682398	52.26	496516	323854	3	6	0
GCA_011633085v1	20	16	15	15	13	4681208	4678435	4667653	4662510	4662510	4580110	25	1411981	4681208	52.24	496516	335604	3	6	0
GCA_011737415v1	22	19	18	17	14	4855086	4853280	4844705	4839564	4823136	4690606	25	1455478	4855086	52.21	508396	273190	3	6	0
GCA_012004965v1	20	18	17	16	11	4698600	4696028	4690354	4685213	4665257	4481959	25	1411987	4698600	52.26	496516	335923	3	6	0
GCA_012281765v1	20	19	16	13	11	4747677	4744707	4743544	4727576	4688075	4605675	25	1454889	4747677	52.27	496516	336230	3	6	0
GCA_012286605v1	19	18	18	18	14	4902737	4899347	4894939	4894939	4894939	4741659	25	1411988	4902737	52.17	427932	273320	4	7	0
GCA_013118045v1	21	17	16	16	12	4741104	4738679	4728832	4719993	4719993	4554737	25	1417152	4741104	52.24	496717	336224	3	6	0
GCA_013442855v1	21	19	18	15	12	4686565	4684273	4680078	4674382	4616579	4499288	25	1417168	4686565	52.26	496516	336201	3	6	0
GCA_013446355v1	20	18	17	17	13	5040621	5037974	5035589	5029893	5029893	4866475	25	1411986	5040621	52.31	496516	336230	3	6	0
GCA_014111785v1	21	18	16	14	11	4731261	4728974	4723151	4711602	4684850	4568310	25	1411999	4731261	52.27	496516	336349	3	6	0
GCA_014154555v1	22	17	16	16	13	4782229	4780439	4768309	4760607	4760607	4643441	25	800757	4782229	52.26	496516	336229	4	7	0
GCA_014210855v1	22	18	18	16	13	4695767	4693863	4683601	4683601	4649223	4540646	25	1411390	4695767	52.26	443924	273192	3	6	0
GCA_014252635v1	20	17	17	16	12	4762872	4760101	4753067	4753067	4741771	4580616	25	1411987	4762872	52.21	496527	336229	3	6	0
GCA_014341355v1	21	19	19	18	14	4808518	4806392	4800718	4800718	4785513	4632905	25	1441757	4808518	52.18	496406	273178	3	6	0
GCA_014356855v1	21	19	18	16	13	4771194	4769274	4766616	4760920	4723825	4614194	25	815394	4771194	52.21	496516	336231	4	6	0
GCA_014487515v1	19	18	16	14	11	4730732	4727280	4722872	4708878	4672934	4550196	25	1396482	4730732	52.24	496527	337517	3	6	0
GCA_014508805v1	21	20	20	18	15	4871943	4869817	4867887	4867887	4831478	4710049	25	1081678	4871943	52.19	423652	273191	4	8	0
GCA_014517625v1	19	17	17	16	13	4821886	4818496	4812730	4812730	4799679	4679055	25	1411972	4821886	52.22	496516	337517	3	6	0
GCA_014602475v1	22	17	17	17	12	4743191	4741684	4729113	4729113	4729113	4559668	25	1411987	4743191	52.24	496515	259541	3	6	0
GCA_014965015v1	19	16	16	16	14	5086199	5082897	5075867	5075867	5075867	4993467	25	1417168	5086199	52.17	496516	322566	3	6	0
GCA_015047825v1	20	19	17	14	12	4711987	4709116	4704471	4693632	4657532	4575252	25	1396395	4711987	52.24	498413	252979	3	6	0
GCA_015054545v1	19	16	16	15	11	4740592	4737202	4730170	4730170	4718748	4567277	25	1417129	4740592	52.23	496510	336228	3	6	0
GCA_015154965v1	22	17	17	15	13	4919869	4918061	4905131	4905131	4862513	4780113	25	1452339	4919869	52.2	496515	337519	3	6	0
GCA_015212545v1	20	19	19	18	14	4835298	4832087	4827679	4827679	4812474	4652286	25	1716231	4835298	52.22	445305	232840	3	6	0
GCA_015372005v1	21	20	19	16	13	4743098	4740972	4737485	4731789	4693590	4582044	25	1613238	4743098	52.24	438975	336231	3	6	0
GCA_015380085v1	20	17	17	16	11	4727542	4724707	4717671	4717671	4703241	4504834	25	1411987	4727542	52.25	496516	336349	3	6	0
GCA_015691165v1	21	18	18	17	12	4747362	4745169	4737855	4737855	4722650	4527071	25	1399606	4747362	52.2	397201	327700	4	7	0
GCA_015837055v1	22	19	18	17	13	4748828	4747321	4739742	4734571	4723052	4561795	25	1411987	4748828	52.23	496468	219258	3	7	0
GCA_015867365v1	20	18	17	17	15	4943112	4940345	4936216	4930520	4930520	4848122	25	1411988	4943112	52.22	508597	336225	3	6	0
GCA_016446565v1	19	16	16	16	14	4944975	4941589	4934561	4934561	4934561	4851894	25	1412005	4944975	52.22	508140	322555	3	6	0
GCA_016724255v1	22	21	20	19	17	4789116	4787310	4785077	4779936	4767748	4685094	25	1456604	4789116	52.19	445357	200685	3	7	0
GCA_017080755v1	21	18	16	16	11	4789096	4787226	4778373	4765786	4765786	4568172	25	1908759	4789096	52.17	659719	278497	2	5	0
GCA_017263455v1	21	16	16	15	12	4801710	4799283	4787722	4787722	4768494	4645330	25	1411994	4801710	52.22	496516	336232	3	6	0
GCA_017341255v1	24	20	19	18	15	4691273	4690731	4678900	4671635	4660851	4532621	25	1076497	4691273	52.25	443924	267147	4	7	0
GCA_017915955v1	21	18	18	18	12	4873138	4870731	4862130	4862130	4862130	4641908	25	1411987	4873138	52.19	496516	337517	3	6	0
GCA_018114545v1	20	17	17	16	12	4702169	4699400	4692382	4692382	4680552	4542016	25	795498	4702169	52.27	496516	336220	4	7	0
GCA_018518005v1	21	16	16	15	11	4797576	4795149	4779236	4779236	4762965	4611688	25	1455131	4797576	52.21	496627	336229	3	6	0
GCA_018547825v1	20	18	18	17	14	4907338	4904555	4900377	4900377	4879197	4769712	25	1411918	4907338	52.16	496516	341948	3	6	0
GCA_018623475v1	23	16	15	14	12	4729903	4728651	4710457	4702347	4690843	4608210	25	1441994	4729903	52.24	496516	337340	3	6	0
GCA_018634735v1	22	18	17	15	12	4736215	4734407	4724577	4719418	4681486	4560561	25	1411995	4736215	52.24	496516	336222	3	6	0
GCA_018937715v1	21	18	18	18	13	4725388	4723136	4715818	4715818	4715818	4536453	25	1410856	4725388	52.21	496516	273202	3	6	0
GCA_019160485v1	19	17	14	13	11	4638909	4635816	4629868	4613145	4588889	4506210	25	1411987	4638909	52.28	496516	335923	3	6	0
GCA_019268035v1	22	18	17	15	13	4652870	4651076	4642420	4637317	4611260	4528870	25	1459020	4652870	52.27	496516	259528	3	6	0
GCA_019331085v1	22	17	17	17	14	4817286	4815777	4804312	4804312	4804312	4693351	25	1415353	4817286	52.23	496516	336230	3	6	0
GCA_019380395v1	20	17	15	15	13	4762242	4759471	4750981	4732156	4732156	4649756	25	1417168	4762242	52.22	496516	336229	3	6	0
GCA_019526535v1	20	16	16	16	14	5021732	5018963	5008872	5008872	5008872	4926575	25	1462184	5021732	52.21	496506	321940	3	6	0
GCA_019569575v1	21	18	18	18	16	4971413	4968988	4960703	4960703	4960703	4878557	25	904695	4971413	52.19	399288	341949	5	8	0
GCA_019850365v1	22	17	16	16	12	4821765	4820258	4807800	4802641	4802641	4636573	25	1462184	4821765	52.21	496506	321940	3	6	0
GCA_019875165v1	22	20	20	17	15	4730545	4729038	4726388	4726388	4668389	4585989	25	1076527	4730545	52.26	402674	273192	4	7	0
GCA_019961015v1	21	14	14	13	11	4751243	4748816	4730388	4730388	4706457	4624057	25	1411986	4751243	52.26	496516	379072	3	6	0
GCA_019961295v1	24	21	18	16	12	4745031	4744489	4735327	4714715	4689389	4558378	25	1076547	4745031	52.26	416621	335459	4	7	0
GCA_019995425v1	21	19	17	17	15	4950125	4947833	4943653	4932798	4932798	4849959	25	1411987	4950125	52.21	496516	232139	3	7	0
GCA_020278665v1	20	17	17	16	12	4973030	4970283	4961939	4961939	4937756	4776059	25	1417162	4973030	52.16	496516	336348	3	6	0
GCA_020322275v1	19	16	16	16	14	4852143	4848752	4841720	4841720	4841720	4759571	25	1411537	4852143	52.2	496515	336236	3	6	0
GCA_020427645v1	22	16	15	14	12	4731038	4729232	4711395	4706236	4692390	4609990	25	1441994	4731038	52.25	444904	331959	3	7	0
GCA_020585455v1	20	17	16	16	13	5024382	5021908	5014874	5009715	5009715	4877948	25	1411987	5024382	52.21	496516	335923	3	6	0
GCA_020914965v1	22	18	17	17	12	4857914	4856407	4848091	4842950	4842950	4657649	25	1411988	4857914	52.21	496517	273311	3	6	0
GCA_021187095v1	20	19	17	15	13	4688236	4685463	4684103	4669633	4646335	4563657	25	1860340	4688236	52.27	659664	259527	2	5	0
GCA_021435505v1	20	16	16	16	14	5064492	5061721	5051211	5051211	5051211	4968811	25	1411986	5064492	52.19	496516	232139	3	7	0
GCA_021590505v1	20	16	16	16	14	5017979	5015208	5006515	5006515	5006515	4924422	25	1415487	5017979	52.21	496516	336231	3	6	0
GCA_021758225v1	21	17	16	15	12	4799527	4797090	4788997	4783838	4768402	4641181	25	1411993	4799527	52.22	496516	336231	3	6	0
GCA_022021235v1	22	20	19	19	16	5005906	5004104	4999948	4994660	4994660	4877830	25	1411858	5005906	52.21	397497	200685	4	8	0
GCA_022490395v1	21	19	18	17	13	4893423	4891330	4888700	4883004	4861143	4702534	25	1411987	4893423	52.03	496516	336230	3	6	0
GCA_022650635v1	21	18	18	17	13	4837083	4834833	4824332	4824332	4813445	4651190	25	1076315	4837083	52.2	443268	322567	4	8	0
GCA_022874885v1	21	18	18	16	13	4826479	4824526	4814004	4814004	4777257	4673396	25	1245223	4826479	52.19	499953	348556	3	6	0
GCA_022894035v1	22	17	17	16	14	4962493	4960685	4948581	4948581	4937722	4855463	25	1415492	4962493	52.23	397494	336231	4	7	0
GCA_022904435v1	20	17	17	17	13	4826775	4824004	4814808	4814808	4814808	4659935	25	1411592	4826775	52.22	496516	273192	3	7	0
GCA_023103945v1	20	18	17	16	13	4881520	4878609	4874173	4869014	4851701	4733478	25	1456112	4881520	52.15	496517	253028	3	6	0
GCA_023568705v1	24	20	19	17	14	4683390	4682848	4673455	4668296	4638025	4526166	25	1411992	4683390	52.26	386281	273317	4	7	0
GCA_023693705v1	20	17	17	17	13	4899194	4896439	4889405	4889405	4889405	4744595	25	1455528	4899194	52.16	496516	348254	3	6	0
GCA_023798555v1	20	19	18	17	14	4841707	4838801	4837443	4832284	4821598	4702855	25	1076498	4841707	52.23	397497	252821	4	7	0
GCA_023803455v1	19	16	16	16	13	4921635	4918261	4911227	4911227	4911227	4802526	25	1460871	4921635	52.16	496516	348254	3	6	0
GCA_023834695v1	19	17	17	16	13	4835069	4831698	4825930	4825930	4815754	4702791	25	1411988	4835069	52.21	496516	322567	3	6	0
GCA_023966195v1	21	18	17	15	12	4741580	4739552	4732532	4727389	4693978	4574982	25	1411979	4741580	52.24	443924	343510	3	6	0
GCA_024003635v1	19	17	15	14	11	4807001	4803630	4797956	4782992	4758257	4634322	25	1411988	4807001	52.25	496516	322567	3	6	0
GCA_024070575v1	22	18	16	16	13	4826432	4824604	4814217	4803888	4803888	4693543	25	1411988	4826432	52.22	496516	322686	3	6	0
GCA_024110615v1	20	17	17	16	12	4852342	4849407	4842381	4842381	4824382	4666236	25	1411988	4852342	52.2	496516	336231	3	6	0
GCA_024224015v1	20	18	18	18	14	4868453	4865684	4858462	4858462	4858462	4709220	25	1411803	4868453	52.17	497968	232139	3	7	0
GCA_024224535v1	21	18	18	17	13	4743732	4741606	4731140	4731140	4710039	4575843	25	1411585	4743732	52.24	496516	280963	3	6	0
GCA_024225415v1	20	18	17	17	13	4732420	4729649	4725479	4718683	4718683	4582986	25	1411982	4732420	52.25	397497	310755	4	7	0
GCA_024226195v1	20	17	17	16	12	4759748	4756975	4751142	4751142	4733633	4586231	25	1411946	4759748	52.22	496515	336235	3	6	0
GCA_003880335v1	21	18	17	17	14	4663985	4661338	4653483	4647787	4647787	4535036	26	1411988	4663985	52.29	466018	247310	3	6	0
GCA_005461215v1	21	18	17	17	15	4624129	4620674	4613640	4608481	4608481	4525352	26	795207	4624129	52.28	496405	273194	4	7	0
GCA_005531935v1	21	16	14	14	12	4641535	4638762	4624959	4613007	4613007	4530607	26	1411267	4641535	52.28	496586	273191	3	6	0
GCA_005550515v1	19	15	15	15	13	4603210	4600013	4591304	4591304	4591304	4508625	26	1411353	4603210	52.28	445365	277209	3	6	0
GCA_005592095v1	21	17	17	17	15	4665722	4662949	4649469	4649469	4649469	4567069	26	1411359	4665722	52.24	437304	272563	4	7	0
GCA_005680955v1	21	19	18	18	16	4662708	4659854	4655020	4649324	4649324	4566924	26	795559	4662708	52.28	445214	281985	4	7	0
GCA_005700065v1	20	20	20	20	17	4645540	4642295	4642295	4642295	4642295	4529523	26	1159467	4645540	52.28	402678	180645	4	7	0
GCA_005865825v1	20	16	15	15	13	4789373	4786464	4780648	4774952	4774952	4692541	26	1411986	4789373	52.19	496516	276867	3	6	0
GCA_005936705v1	20	18	18	17	13	4702502	4699265	4692573	4692573	4677187	4542602	26	1288202	4702502	52.25	496405	282926	3	6	0
GCA_005964945v1	23	22	21	18	17	4623163	4620911	4619022	4613578	4561593	4516023	26	1396460	4623163	52.28	386177	273179	4	7	0
GCA_005965145v1	23	21	21	20	18	4628327	4626820	4623596	4623596	4608588	4525920	26	1243287	4628327	52.27	386054	214172	4	8	0
GCA_005989505v1	23	20	20	20	18	4831257	4829459	4822238	4822238	4822238	4739848	26	1251253	4831257	52.24	386203	232132	4	8	0
GCA_005991385v1	23	19	19	19	17	4768668	4767026	4759280	4759280	4759280	4676882	26	1444335	4768668	52.17	457253	300137	3	6	0
GCA_006003645v1	20	19	19	19	17	4650258	4646866	4645504	4645504	4645504	4563104	26	1411810	4650258	52.27	445348	206403	3	7	0
GCA_006008305v1	20	20	18	17	14	4716215	4712763	4712763	4699021	4676614	4560780	26	997197	4716215	52.1	443825	278184	4	7	0
GCA_006027295v1	23	19	18	18	16	4676983	4675154	4663419	4657858	4657858	4579692	26	795075	4676983	52.31	445343	232413	4	8	0
GCA_006034375v1	21	18	18	18	16	4760684	4757813	4750358	4750358	4750358	4667958	26	954589	4760684	52.27	397497	271046	4	7	0
GCA_006109455v1	22	20	18	18	16	4692612	4689425	4683671	4672816	4672816	4590376	26	1279041	4692612	52.23	496480	232200	3	7	0
GCA_006116265v1	18	16	16	15	12	4925613	4921198	4916197	4916197	4892199	4772088	26	1411994	4925613	52.18	526550	336229	3	6	0
GCA_006117285v1	23	18	18	18	16	4664239	4662333	4647934	4647934	4647934	4565664	26	933447	4664239	52.27	399156	273196	4	7	0
GCA_006574125v1	22	19	19	18	16	4732009	4729238	4720949	4720949	4705953	4623310	26	1459778	4732009	52.26	491316	232139	3	7	0
GCA_006585255v1	19	18	18	18	16	4646272	4641923	4640563	4640563	4640563	4558163	26	1411261	4646272	52.28	385575	259528	4	7	0
GCA_006602885v1	22	21	20	20	17	4701661	4699535	4698369	4693210	4693210	4585412	26	1285605	4701661	52.25	396325	232151	3	7	0
GCA_006608925v1	23	20	20	20	17	4674117	4672186	4665934	4665934	4665934	4545017	26	815394	4674117	52.29	449098	232127	4	8	0
GCA_006701465v1	22	18	18	18	16	4671328	4669378	4659373	4659373	4659373	4576973	26	1411993	4671328	52.28	470555	227150	3	7	0
GCA_006765385v1	20	16	15	15	13	4662204	4658812	4650513	4645354	4645354	4562954	26	1159463	4662204	52.27	496516	336230	3	6	0
GCA_006827325v1	22	21	21	21	19	4624142	4622016	4620730	4620730	4620730	4538330	26	915119	4624142	52.29	335428	181026	4	9	0
GCA_006840225v1	19	16	16	16	13	4692527	4688831	4677851	4677851	4677851	4574123	26	1444334	4692527	52.18	498511	232140	3	6	0
GCA_006894715v1	23	22	22	22	19	4659777	4658270	4655608	4655608	4655608	4546603	26	930272	4659777	52.28	397497	173257	4	8	0
GCA_006902805v1	23	21	19	18	16	4627601	4625573	4620341	4608075	4597042	4514939	26	1245768	4627601	52.27	445373	212644	4	7	0
GCA_006927975v1	22	19	18	18	16	4623542	4621269	4614291	4609148	4609148	4526748	26	1411987	4623542	52.28	333187	232139	4	8	0
GCA_006954365v1	22	17	17	16	14	4759312	4757186	4743743	4743743	4728538	4646138	26	1159501	4759312	52.26	496842	236946	3	7	0
GCA_006969065v1	21	16	16	16	14	4660366	4657593	4644431	4644431	4644431	4562162	26	1411994	4660366	52.27	386399	331959	4	7	0
GCA_006973265v1	23	20	19	19	15	4809098	4807591	4796087	4790938	4790938	4656291	26	806323	4809098	52.28	397629	272524	4	8	0
GCA_007021085v1	22	17	17	17	14	4669124	4666998	4657802	4657802	4657802	4534715	26	1248689	4669124	52.23	496516	232139	3	7	0
GCA_007063115v1	23	18	18	18	16	4758751	4757244	4745381	4745381	4745381	4662981	26	1417169	4758751	52.26	496842	232423	3	7	0
GCA_007075175v1	20	15	14	14	12	4673465	4670071	4655778	4650368	4650368	4567968	26	1411975	4673465	52.27	496516	336230	3	6	0
GCA_007077185v1	21	21	21	20	18	4676484	4673644	4673644	4673644	4656069	4573669	26	1079995	4676484	52.25	386221	200685	4	9	0
GCA_007082495v1	21	17	17	17	15	4659595	4656822	4646963	4646963	4646963	4564563	26	1411988	4659595	52.27	391396	310561	4	7	0
GCA_007091765v1	25	23	23	23	21	4705045	4704503	4701365	4701365	4701365	4618709	26	823982	4705045	52.26	445037	165414	4	9	0
GCA_007112525v1	25	22	22	22	20	4698552	4698010	4692562	4692562	4692562	4609909	26	1417174	4698552	52.23	445351	180314	3	7	0
GCA_007467095v1	21	17	17	15	11	4811115	4808206	4801780	4801780	4778103	4609742	26	1402161	4811115	52.32	538034	397486	3	6	0
GCA_007476505v1	22	17	16	16	13	4766830	4764384	4752291	4745928	4745928	4635087	26	815394	4766830	52.21	443924	336231	4	7	0
GCA_007566085v1	20	18	16	16	14	4649739	4646347	4642177	4631069	4631069	4548778	26	1411735	4649739	52.28	445373	336230	3	6	0
GCA_007977785v1	22	17	15	15	13	4695112	4692788	4678795	4668286	4668286	4585885	26	1411987	4695112	52.17	443924	333187	3	7	0
GCA_008182845v1	24	18	17	17	13	4761424	4760115	4743948	4737647	4737647	4599885	26	1095478	4761424	52.21	496516	334086	4	7	0
GCA_008254585v1	23	18	16	16	13	4766182	4764675	4752631	4741201	4741201	4630802	26	1167535	4766182	52.21	397497	252773	4	7	0
GCA_008467245v1	23	22	21	20	18	4623011	4621504	4620218	4614540	4599335	4516935	26	841650	4623011	52.29	397494	192746	4	9	0
GCA_008478885v1	22	20	20	20	17	4628177	4626121	4622288	4622288	4622288	4514442	26	930262	4628177	52.28	397711	197386	5	9	0
GCA_008825445v1	21	20	18	18	16	4656002	4653355	4652003	4641148	4641148	4558748	26	1246157	4656002	52.28	386231	331735	4	7	0
GCA_009302735v1	25	22	20	20	17	4690346	4689804	4679662	4667079	4667079	4562086	26	926052	4690346	52.26	397391	232139	4	8	0
GCA_009340735v1	21	19	19	18	16	4691271	4688500	4683305	4683305	4672009	4589609	26	825202	4691271	52.27	478591	273192	4	7	0
GCA_009386525v1	22	16	15	15	12	4746301	4744273	4725921	4720849	4720849	4617048	26	1412362	4746301	52.25	496516	336350	3	6	0
GCA_009483865v1	22	19	19	19	16	4767904	4765139	4754930	4754930	4754930	4635976	26	1327018	4767904	52.16	397459	235063	4	7	0
GCA_009998845v1	19	18	16	16	14	4738206	4734873	4733092	4722237	4722237	4639826	26	1076497	4738206	52.25	443924	275093	4	8	0
GCA_010378325v1	18	16	16	16	13	4668362	4664689	4661009	4661009	4661009	4535418	26	1411786	4668362	52.26	448571	282927	3	7	0
GCA_010407005v1	24	18	17	17	15	4764126	4762839	4746027	4740418	4740418	4658007	26	1417169	4764126	52.25	445367	285035	3	6	0
GCA_010412775v1	24	21	20	20	16	4666605	4665330	4658659	4653239	4653239	4504919	26	1411603	4666605	52.26	331735	215973	4	8	0
GCA_010438655v1	21	17	17	17	14	4658527	4655702	4642073	4642073	4642073	4538798	26	1261002	4658527	52.27	496516	336059	3	6	0
GCA_010502995v1	23	20	19	19	16	4628909	4627402	4620285	4614589	4614589	4496323	26	1248642	4628909	52.28	397494	232138	4	7	0
GCA_010525415v1	21	17	17	17	15	4673451	4670616	4660782	4660782	4660782	4578252	26	1076498	4673451	52.26	386311	310767	4	8	0
GCA_010583205v1	23	18	17	17	15	4677385	4675878	4667128	4661920	4661920	4579520	26	1076095	4677385	52.25	443924	285528	4	7	0
GCA_010593055v1	23	22	21	21	19	4666891	4664657	4663608	4657900	4657900	4575489	26	671908	4666891	52.26	550036	180636	4	8	0
GCA_010602145v1	25	19	19	19	16	4704796	4704254	4691128	4691128	4691128	4559852	26	1003735	4704796	52.25	453241	224581	4	7	0
GCA_010652645v1	20	19	18	17	15	4635561	4632122	4630766	4621568	4611333	4528566	26	795487	4635561	52.28	445374	341755	4	7	0
GCA_010689045v1	19	16	15	15	12	4647530	4644588	4637696	4632000	4632000	4506067	26	1411981	4647530	52.28	496516	276866	3	6	0
GCA_010689125v1	21	17	17	17	15	4646860	4644003	4632611	4632611	4632611	4550211	26	1411608	4646860	52.28	496516	259527	3	6	0
GCA_010709355v1	22	16	15	14	12	4742671	4740333	4723081	4717922	4704587	4621944	26	1411945	4742671	52.26	496516	336178	3	6	0
GCA_010713555v1	22	18	17	17	15	4655670	4653418	4641207	4636066	4636066	4553666	26	1076497	4655670	52.28	443825	322566	4	7	0
GCA_010736835v1	21	20	19	19	17	4710581	4707808	4703400	4698241	4698241	4615402	26	833506	4710581	52.18	443924	163586	4	8	0
GCA_010737515v1	20	18	17	17	14	4645959	4642221	4638068	4632372	4632372	4515296	26	1417162	4645959	52.28	496405	259530	3	6	0
GCA_010759235v1	22	20	19	18	16	4689576	4686865	4682621	4677462	4659750	4577096	26	912580	4689576	52.26	397497	232423	4	8	0
GCA_010763735v1	22	19	18	18	16	4789772	4787382	4778488	4773078	4773078	4690691	26	1403105	4789772	52.22	341668	232142	4	8	0
GCA_010763755v1	22	20	19	19	17	4692062	4690031	4687385	4682226	4682226	4599826	26	824003	4692062	52.24	386264	219264	4	9	0
GCA_010781675v1	18	16	15	15	12	4668440	4664767	4661089	4655381	4655381	4529790	26	1251102	4668440	52.26	443178	276855	4	7	0
GCA_010808625v1	25	20	20	20	18	4668193	4667651	4658907	4658907	4658907	4576507	26	1157642	4668193	52.24	437312	199420	4	7	0
GCA_010850085v1	20	18	18	18	14	4778463	4774873	4769446	4769446	4769446	4621234	26	1331763	4778463	52.21	416326	274872	4	7	0
GCA_011110735v1	20	17	17	17	15	4646979	4643587	4635109	4635109	4635109	4552709	26	1417162	4646979	52.28	445372	259527	3	6	0
GCA_011198695v1	22	16	15	15	13	4659782	4657912	4645034	4639891	4639891	4557491	26	1411986	4659782	52.27	496516	276867	3	6	0
GCA_011205455v1	20	18	17	17	14	4716920	4713208	4707446	4699696	4699696	4581821	26	1417169	4716920	52.23	508597	245060	3	6	0
GCA_011230865v1	21	16	15	15	12	4731194	4728423	4711831	4706672	4706672	4574732	26	1455528	4731194	52.24	496516	336231	3	6	0
GCA_011404235v1	22	17	17	17	13	4765992	4763945	4749349	4749349	4749349	4614222	26	1417151	4765992	52.3	496516	248598	3	6	0
GCA_011436365v1	23	21	20	19	15	4740203	4738420	4731213	4725373	4710430	4561131	26	1245350	4740203	52.24	496516	231665	3	7	0
GCA_011510145v1	20	17	16	15	12	4773272	4769714	4762844	4757770	4738379	4624281	26	1444618	4773272	52.21	496516	336231	3	6	0
GCA_011530525v1	23	18	17	16	14	4768452	4766945	4755790	4750631	4729627	4647117	26	1375441	4768452	52.25	496510	319643	3	6	0
GCA_011673825v1	21	17	15	15	12	4713956	4711183	4702739	4690856	4690856	4581916	26	1411981	4713956	52.26	496516	335923	3	6	0
GCA_011707715v1	20	18	17	17	13	4696950	4693560	4686336	4678953	4678953	4523569	26	1076498	4696950	52.24	496516	259527	4	7	0
GCA_011716235v1	24	20	18	18	15	4735960	4734684	4723377	4712540	4712540	4586516	26	708730	4735960	52.26	398195	276677	5	8	0
GCA_011726835v1	23	20	18	17	15	4741711	4740142	4734694	4720127	4700989	4618581	26	1411666	4741711	52.24	496515	271429	3	6	0
GCA_011730115v1	21	20	18	15	12	4791679	4788812	4785474	4774619	4720171	4590273	26	1245343	4791679	52.24	496516	336216	3	6	0
GCA_011986345v1	23	19	16	16	13	4696179	4694610	4684434	4667412	4667412	4549066	26	1411662	4696179	52.26	496718	273192	3	6	0
GCA_013120495v1	23	18	18	17	13	4831262	4829454	4818608	4818608	4797683	4658225	26	1100125	4831262	52.24	449102	311735	4	7	0
GCA_013452935v1	23	18	17	16	13	4774540	4773033	4759314	4754173	4741798	4627443	26	1411992	4774540	52.22	496515	271060	3	6	0
GCA_013515275v1	21	17	15	14	12	4680414	4677641	4668006	4655761	4644994	4562594	26	1411937	4680414	52.27	496516	277005	3	6	0
GCA_013565095v1	24	21	21	19	16	4900433	4899275	4890539	4890539	4859482	4750031	26	1346938	4900433	52.12	496516	200685	3	8	0
GCA_013574275v1	21	17	16	16	13	4850663	4847890	4835933	4826638	4826638	4714995	26	1130909	4850663	52.26	714633	273307	3	6	0
GCA_013615205v1	21	19	18	18	14	4944297	4941428	4935754	4930595	4930595	4775086	26	1076489	4944297	52.21	397497	335475	5	8	0
GCA_013747655v1	22	19	19	18	13	4837102	4834866	4823098	4823098	4808299	4615848	26	815400	4837102	52.23	416984	323164	5	8	0
GCA_013769285v1	21	17	17	15	12	4853149	4850354	4842034	4842034	4809328	4692004	26	1417167	4853149	52.16	496516	336231	3	6	0
GCA_013774685v1	21	18	18	18	13	4846811	4844040	4837006	4837006	4837006	4652330	26	1076405	4846811	52.23	526649	273192	4	7	0
GCA_013791005v1	22	20	20	18	14	4713241	4711213	4705539	4705539	4677933	4511835	26	1417156	4713241	52.23	496516	244872	3	6	0
GCA_013876775v1	20	18	18	16	13	4777613	4774223	4768455	4768455	4732120	4613594	26	1120830	4777613	52.22	449105	273190	4	7	0
GCA_014124685v1	22	18	17	16	12	4717112	4714685	4704829	4698979	4678942	4527817	26	1411735	4717112	52.27	496718	336231	3	6	0
GCA_014139465v1	22	16	15	14	12	4676471	4674082	4658467	4651782	4636310	4554198	26	1414958	4676471	52.28	496676	336231	3	6	0
GCA_014231645v1	20	18	18	17	14	4873295	4869905	4862679	4862679	4852315	4732228	26	1411986	4873295	52.27	449105	336230	3	6	0
GCA_014253585v1	22	18	16	16	12	4741349	4738922	4729076	4717958	4717958	4558598	26	1411260	4741349	52.26	496517	336214	3	6	0
GCA_014273225v1	22	20	19	17	14	4720025	4717977	4714131	4708298	4678492	4569433	26	1243831	4720025	52.24	443933	232139	4	7	0
GCA_014339275v1	20	19	18	17	13	4760967	4757589	4756233	4750537	4731833	4581347	26	1289133	4760967	52.23	496516	273338	3	6	0
GCA_014372285v1	22	18	18	15	13	4709236	4706809	4697255	4697255	4648422	4566011	26	1411870	4709236	52.27	449089	336229	3	6	0
GCA_014567955v1	25	21	19	18	16	4663665	4663184	4654177	4642434	4619744	4537344	26	1244392	4663665	52.29	386206	232139	4	8	0
GCA_014569575v1	22	19	19	18	13	4726618	4723851	4713926	4713926	4697511	4511252	26	1411988	4726618	52.23	496516	273311	3	6	0
GCA_014740675v1	21	18	17	16	13	4783024	4780191	4772937	4767241	4751627	4635797	26	1409588	4783024	52.18	496516	273192	3	6	0
GCA_014742775v1	22	19	17	17	13	4767731	4765265	4758303	4744007	4744007	4589633	26	1410718	4767731	52.23	496516	273191	3	6	0
GCA_014784825v1	22	19	17	16	13	4733464	4731049	4724055	4708116	4694781	4579779	26	883820	4733464	52.27	443625	273151	4	8	0
GCA_014950105v1	20	18	17	15	13	4858038	4854650	4848896	4843737	4816145	4733745	26	1411987	4858038	52.2	443924	267688	3	7	0
GCA_015047625v1	23	18	18	18	12	4885222	4883727	4872574	4872574	4872574	4659816	26	1411993	4885222	52.17	569985	336229	3	6	0
GCA_015192195v1	21	19	19	17	13	4785566	4782695	4773852	4773852	4729574	4582597	26	1411584	4785566	52.26	397629	273016	4	7	0
GCA_015213445v1	23	21	19	19	16	4743417	4741104	4732259	4718881	4718881	4597410	26	696196	4743417	52.25	445345	232139	4	8	0
GCA_015214005v1	23	19	18	17	13	4767681	4766174	4757852	4752709	4735179	4585200	26	1448214	4767681	52.23	496405	232139	3	6	0
GCA_015519905v1	20	19	17	15	12	4728004	4724614	4723256	4712419	4674657	4562501	26	1411987	4728004	52.26	532166	273190	3	6	0
GCA_015681035v1	21	17	17	16	12	4764486	4761553	4750341	4750341	4736924	4572027	26	1410825	4764486	52.2	496516	252935	3	6	0
GCA_015837875v1	22	21	18	18	14	4751090	4748964	4746300	4725541	4725541	4560725	26	1738972	4751090	52.24	443924	232139	3	7	0
GCA_015848355v1	23	20	18	18	16	4756057	4753931	4744174	4728889	4728889	4646220	26	688517	4756057	52.24	415598	232397	5	8	0
GCA_015881905v1	22	18	18	18	13	4779041	4776915	4767047	4767047	4767047	4564678	26	1411987	4779041	52.23	496405	334345	3	6	0
GCA_015932665v1	22	19	19	18	13	4829674	4827202	4818685	4818685	4807775	4633044	26	1494780	4829674	52.23	496516	337518	3	6	0
GCA_016135415v1	20	16	16	16	14	4926456	4922752	4912244	4912244	4912244	4829844	26	1411904	4926456	52.2	496516	336231	3	6	0
GCA_016173125v1	21	19	18	18	15	4747738	4744967	4739201	4734042	4734042	4604745	26	1411988	4747738	52.22	496652	232139	3	7	0
GCA_016231325v1	23	18	17	17	14	4712647	4710853	4698159	4692996	4692996	4575897	26	1417167	4712647	52.25	496516	232139	3	7	0
GCA_016459135v1	23	19	19	19	14	4792091	4790584	4780713	4780713	4780713	4604626	26	1411585	4792091	52.17	496527	232139	3	7	0
GCA_016618785v1	21	17	14	14	12	4670409	4667551	4657735	4634353	4634353	4551885	26	830470	4670409	52.28	496527	336349	4	7	0
GCA_016646105v1	21	19	17	16	13	4764753	4761982	4756308	4741271	4727179	4605253	26	1411986	4764753	52.22	496516	273192	3	6	0
GCA_016688915v1	21	18	16	16	13	4891587	4888839	4882146	4871873	4871873	4755987	26	1455528	4891587	52.17	496846	336231	3	6	0
GCA_017186575v1	25	20	19	19	15	4772101	4771559	4760423	4755011	4755011	4608943	26	1411735	4772101	52.24	433361	232139	3	7	0
GCA_017237225v1	20	17	16	15	13	4923152	4919698	4912712	4907553	4894818	4812418	26	1411986	4923152	52.25	496516	336228	3	6	0
GCA_017363125v1	20	17	17	16	13	4993860	4990458	4982181	4982181	4962458	4838736	26	1490088	4993860	52.23	496516	337638	3	6	0
GCA_017488265v1	20	17	17	17	14	4961889	4958021	4950707	4950707	4950707	4840973	26	1415487	4961889	52.22	496516	336231	3	6	0
GCA_017489665v1	24	23	21	18	16	4755686	4754279	4749871	4736810	4692998	4609890	26	1411773	4755686	52.22	496516	232418	3	6	0
GCA_017927035v1	19	17	17	16	12	4725418	4721120	4715446	4715446	4702395	4540789	26	1494712	4725418	52.26	443924	274881	3	7	0
GCA_017971225v1	21	17	17	17	14	4836786	4834015	4823214	4823214	4823214	4691841	26	1411825	4836786	52.16	497968	273195	3	6	0
GCA_018104915v1	22	16	15	14	12	4746696	4744570	4730236	4723575	4710524	4628124	26	1411987	4746696	52.24	496516	336230	3	6	0
GCA_018105285v1	23	18	18	15	13	4707408	4705901	4693454	4693454	4649864	4567605	26	1415503	4707408	52.28	443924	331959	3	7	0
GCA_018832405v1	21	20	19	16	14	4703823	4700952	4698132	4692436	4648945	4566545	26	1494713	4703823	52.28	496516	273198	3	6	0
GCA_019005965v1	20	17	17	17	14	5077432	5074042	5067012	5067012	5067012	4957635	26	1466114	5077432	52.17	496545	232069	3	7	0
GCA_019006185v1	21	17	17	15	12	4741882	4739109	4729423	4729423	4699464	4568127	26	1417168	4741882	52.27	397497	331735	4	7	0
GCA_019158335v1	21	17	17	16	12	4740001	4737107	4728441	4728441	4714456	4565920	26	1415484	4740001	52.25	397494	331959	4	7	0
GCA_019288415v1	22	17	16	16	12	4825312	4823186	4812071	4802366	4802366	4649313	26	1417150	4825312	52.21	496516	336230	3	6	0
GCA_019302715v1	20	17	17	16	14	4835543	4832235	4824843	4824843	4802443	4720043	26	1411994	4835543	52.25	397494	327899	4	7	0
GCA_019524665v1	23	18	17	14	12	4761815	4760046	4747961	4742802	4685172	4602421	26	1411985	4761815	52.23	496516	336231	3	6	0
GCA_019546195v1	21	16	16	13	11	4679237	4676464	4664301	4664301	4609062	4526543	26	1411994	4679237	52.27	496516	335604	3	6	0
GCA_019577595v1	20	18	17	16	12	4829291	4825901	4818690	4813549	4797397	4648591	26	1412018	4829291	52.21	496516	336229	3	6	0
GCA_019665185v1	21	18	17	16	12	4829451	4826804	4817792	4812633	4796575	4639978	26	1411983	4829451	52.23	496516	336230	3	6	0
GCA_019725895v1	23	19	18	15	13	4713896	4712088	4702502	4697343	4655950	4573550	26	1411992	4713896	52.26	496516	288093	3	6	0
GCA_019726355v1	20	18	17	14	12	4844197	4840805	4835049	4829890	4784308	4701469	26	1456318	4844197	52.26	496516	336230	3	6	0
GCA_019812655v1	20	16	14	14	11	4710351	4706897	4696632	4684070	4684070	4561761	26	1411981	4710351	52.26	496516	336230	3	6	0
GCA_019892155v1	23	18	18	17	15	4913135	4911373	4899237	4899237	4886555	4803513	26	1411994	4913135	52.18	386266	336231	4	7	0
GCA_019904565v1	21	20	18	18	14	4859166	4856393	4855033	4844178	4844178	4682447	26	1455528	4859166	52.19	496516	336231	3	6	0
GCA_019945895v1	22	18	18	17	13	4780689	4778437	4767073	4767073	4745945	4599027	26	1411994	4780689	52.21	496516	273192	3	6	0
GCA_019976275v1	21	20	20	19	15	4783944	4781171	4777743	4777743	4762341	4605945	26	1415492	4783944	52.24	445357	273192	3	6	0
GCA_020011315v1	21	17	17	16	14	5083608	5080837	5069863	5069863	5045812	4963412	26	1411988	5083608	52.23	496516	276821	3	6	0
GCA_020023405v1	21	16	16	16	14	4922458	4919689	4905698	4905698	4905698	4823298	26	1411987	4922458	52.15	526649	336229	3	6	0
GCA_020154685v1	22	17	17	17	14	4850592	4848466	4834245	4834245	4834245	4715795	26	1411994	4850592	52.2	443924	336231	3	6	0
GCA_020225575v1	23	19	18	18	15	4937638	4935832	4924762	4919054	4919054	4788262	26	1411994	4937638	52.17	399156	310761	4	7	0
GCA_020449205v1	21	17	17	17	13	4814848	4812079	4802237	4802237	4802237	4631306	26	1411735	4814848	52.2	496717	336231	3	6	0
GCA_020452645v1	20	19	17	17	14	4820725	4817335	4815975	4805138	4805138	4675587	26	1411987	4820725	52.23	496516	273310	3	6	0
GCA_020585695v1	23	18	17	16	12	4757764	4756195	4740519	4733222	4719396	4584581	26	1441994	4757764	52.22	445043	334719	3	7	0
GCA_020655455v1	23	17	15	14	11	4651118	4649611	4634629	4621979	4605326	4494869	26	1411988	4651118	52.29	496617	322567	3	6	0
GCA_020661225v1	21	18	17	17	14	4991808	4989193	4982553	4976857	4976857	4849805	26	1417052	4991808	52.2	496280	335602	3	6	0
GCA_020716265v1	21	19	18	17	13	4742429	4739656	4733982	4728839	4705722	4564396	26	1076497	4742429	52.23	444023	335444	4	7	0
GCA_020730265v1	22	18	18	16	12	4787928	4785086	4774314	4774314	4739114	4578178	26	1411985	4787928	52.21	496405	336231	3	6	0
GCA_020737985v1	21	19	18	17	14	4861587	4858752	4853313	4848154	4831839	4711001	26	1411871	4861587	52.26	397422	331731	4	7	0
GCA_020771275v1	22	19	16	16	12	4829713	4827199	4820177	4799784	4799784	4638221	26	1438556	4829713	52.21	496517	336230	3	6	0
GCA_020772295v1	24	18	17	16	14	4763908	4762642	4748910	4743332	4730840	4648572	26	1411994	4763908	52.25	397494	310767	4	7	0
GCA_020899655v1	22	18	18	17	13	4747587	4745298	4735445	4735445	4725195	4564024	26	1410595	4747587	52.23	496516	273310	3	6	0
GCA_021064945v1	22	19	19	18	16	4816296	4814046	4806471	4806471	4784651	4702240	26	1459026	4816296	52.19	443924	273192	3	6	0
GCA_021097285v1	21	17	15	14	12	4740752	4737993	4724650	4714105	4695171	4612760	26	1411988	4740752	52.26	531337	337519	3	6	0
GCA_021176005v1	21	17	16	16	12	4838607	4835755	4822282	4817123	4817123	4643682	26	1411918	4838607	52.22	531337	337637	3	6	0
GCA_021189055v1	23	18	17	17	15	5005949	5004143	4990867	4985708	4985708	4903440	26	1411994	5005949	52.23	496516	336231	3	6	0
GCA_021196515v1	20	18	16	16	14	4788538	4785146	4780977	4768326	4768326	4685964	26	1396482	4788538	52.25	496522	335600	3	6	0
GCA_021360285v1	20	19	17	16	14	4809994	4806604	4805244	4794389	4781338	4698938	26	1411988	4809994	52.21	397497	331744	4	7	0
GCA_021747205v1	20	19	17	15	13	4697475	4694083	4692713	4678986	4650361	4567772	26	1411983	4697475	52.29	496509	273192	3	6	0
GCA_021921265v1	23	19	18	17	14	4667999	4666191	4655215	4647953	4632248	4519562	26	1076496	4667999	52.27	397629	259528	4	7	0
GCA_022031875v1	20	20	18	16	13	4733282	4729830	4729830	4718993	4688322	4564172	26	1411983	4733282	52.27	496509	273192	3	6	0
GCA_022907715v1	23	18	17	17	13	4811521	4809952	4799853	4794712	4794712	4656100	26	1454454	4811521	52.22	496516	334109	3	6	0
GCA_022942385v1	20	17	17	17	14	4778159	4774769	4767739	4767739	4767739	4654792	26	1453672	4778159	52.19	496527	273185	3	6	0
GCA_023117555v1	22	20	18	16	14	4753454	4751223	4745465	4734151	4700092	4617692	26	1411978	4753454	52.24	496516	252972	3	6	0
GCA_023166725v1	21	17	16	14	12	4689249	4686602	4677854	4670216	4640584	4557892	26	1245353	4689249	52.27	496516	348437	3	6	0
GCA_023316115v1	20	18	17	17	14	4866990	4863598	4858808	4853112	4853112	4733669	26	1411994	4866990	52.21	397494	336231	4	7	0
GCA_023327005v1	22	19	18	18	14	4818575	4816449	4807937	4802778	4802778	4656487	26	1411994	4818575	52.22	496516	337519	3	6	0
GCA_023411825v1	22	18	18	18	16	4959777	4957350	4946886	4946886	4946886	4864618	26	1415492	4959777	52.16	397494	336219	4	7	0
GCA_023431585v1	21	18	17	16	12	4926249	4923480	4916454	4911295	4888948	4727001	26	1411987	4926249	52.14	532966	336230	3	6	0
GCA_023476745v1	21	20	18	18	14	4777669	4774985	4773627	4762772	4762772	4623453	26	1411987	4777669	52.21	496516	299813	3	6	0
GCA_023524305v1	25	22	20	19	15	4786044	4785560	4777054	4766105	4748491	4598200	26	1411585	4786044	52.24	397396	273191	4	7	0
GCA_023524385v1	24	19	18	18	15	4853211	4851831	4837402	4832253	4832253	4727962	26	1396483	4853211	52.2	496516	337519	3	6	0
GCA_023540315v1	20	19	18	16	13	4712272	4708882	4707524	4701828	4662388	4537637	26	1411987	4712272	52.24	386274	331959	4	7	0
GCA_023548075v1	22	18	18	16	13	4728683	4726431	4718124	4718124	4681025	4571554	26	1494589	4728683	52.25	496527	336248	3	6	0
GCA_023570825v1	20	19	18	18	13	4796297	4792905	4791555	4785859	4785859	4607963	26	1194400	4796297	52.17	438961	331959	4	7	0
GCA_023727245v1	22	19	17	16	14	4747164	4744751	4736688	4726391	4715867	4633467	26	1245349	4747164	52.27	496516	259528	3	6	0
GCA_023728955v1	22	21	18	17	14	4785955	4783722	4781833	4761610	4741068	4632835	26	1076498	4785955	52.26	397629	322567	4	7	0
GCA_023762475v1	20	17	17	16	13	4737924	4734115	4727081	4727081	4714533	4584053	26	1417169	4737924	52.25	496542	332124	3	6	0
GCA_023781445v1	21	18	17	15	12	4742499	4740025	4732991	4727832	4696839	4570628	26	1411987	4742499	52.27	496516	272884	3	6	0
GCA_023830515v1	21	18	17	16	13	4816348	4813575	4806475	4797552	4774816	4667167	26	1460657	4816348	52.25	496516	273193	3	6	0
GCA_023988375v1	23	19	18	16	14	4866898	4865327	4855545	4850111	4825337	4742937	26	1411646	4866898	52.24	496402	336220	3	6	0
GCA_024053035v1	21	18	18	17	15	5013053	5010144	5003112	5003112	4991227	4908827	26	1441972	5013053	52.2	402675	322568	4	7	0
GCA_024131665v1	23	18	17	16	13	4753671	4752029	4739682	4733982	4720072	4610585	26	1159284	4753671	52.27	496516	335446	3	6	0
GCA_024143925v1	21	18	18	17	11	4792671	4789898	4782584	4782584	4767780	4564979	26	1415485	4792671	52.19	496516	336231	3	6	0
GCA_024186445v1	23	21	19	18	15	4795659	4794017	4788343	4773928	4752598	4634988	26	1411665	4795659	52.26	397497	252908	4	7	0
GCA_024189915v1	20	16	15	15	12	4734065	4730671	4721997	4716833	4716833	4596579	26	1415486	4734065	52.22	496516	336224	3	6	0
GCA_024222035v1	25	19	18	17	14	4780685	4780039	4764340	4758868	4747933	4638940	26	1188519	4780685	52.25	496516	232423	3	7	0
GCA_001835235v1	24	17	17	16	13	4663401	4661649	4645842	4645842	4633893	4518556	27	934573	4663401	52.27	445292	292350	4	7	0
GCA_004186305v1	23	21	20	19	16	4674194	4672068	4667088	4658844	4643158	4528134	27	925573	4674194	52.25	343506	200675	4	8	0
GCA_004236685v1	20	17	17	17	15	4703651	4700708	4694597	4694597	4694597	4612197	27	1454889	4703651	52.27	445367	232139	3	6	0
GCA_005457105v1	22	20	20	20	16	4674851	4672078	4669090	4669090	4669090	4508415	27	1204843	4674851	52.26	496718	200685	3	7	0
GCA_005539285v1	23	19	19	19	16	4662089	4660118	4649567	4649567	4649567	4540521	27	701022	4662089	52.29	418494	232139	5	8	0
GCA_005717695v1	22	21	20	19	17	4700118	4697322	4695976	4690796	4675591	4592742	27	1396488	4700118	52.23	445420	213827	3	7	0
GCA_005796445v1	19	19	19	19	17	4782164	4777826	4777826	4777826	4777826	4695426	27	1159220	4782164	52.24	397626	252975	4	8	0
GCA_005833445v1	25	20	19	18	16	4685726	4684551	4672383	4666928	4648131	4565477	27	1411937	4685726	52.17	445368	201973	3	7	0
GCA_006042835v1	21	18	18	18	16	4693555	4689689	4682191	4682191	4682191	4599791	27	1122500	4693555	52.27	399289	221793	4	8	0
GCA_006058585v1	22	21	21	21	18	4667907	4665136	4663852	4663852	4663852	4535849	27	1159471	4667907	52.26	333187	195254	4	9	0
GCA_006062935v1	22	21	20	20	18	4724556	4721687	4718869	4711233	4711233	4628833	27	1243302	4724556	52.22	444033	173188	4	8	0
GCA_006090255v1	20	15	15	15	13	4650530	4647323	4637222	4637222	4637222	4554937	27	1076143	4650530	52.28	438795	277209	4	7	0
GCA_006162435v1	24	22	21	21	18	4658994	4656966	4652796	4647637	4647637	4529488	27	1159492	4658994	52.28	381524	225118	4	8	0
GCA_006189335v1	24	17	16	16	13	4765541	4763714	4744544	4738213	4738213	4627386	27	1167535	4765541	52.21	444033	336231	4	7	0
GCA_006284655v1	20	17	17	17	15	4660216	4656947	4649492	4649492	4649492	4567102	27	1411580	4660216	52.27	445380	276867	3	6	0
GCA_006291075v1	21	19	19	19	16	4668447	4664489	4661965	4661965	4661965	4552790	27	1159483	4668447	52.3	449104	200685	4	7	0
GCA_006414295v1	25	22	22	21	18	4700346	4699098	4692054	4692054	4679365	4558310	27	914095	4700346	52.24	438045	180593	4	9	0
GCA_006478105v1	22	15	14	14	12	4677098	4673712	4655295	4649880	4649880	4567041	27	1411981	4677098	52.27	496474	336230	3	6	0
GCA_006550495v1	21	19	19	19	17	4700344	4696635	4689846	4689846	4689846	4607427	27	877767	4700344	52.24	397179	202989	4	8	0
GCA_006580645v1	22	19	19	19	17	4659824	4656609	4648894	4648894	4648894	4566625	27	1248636	4659824	52.28	399156	200685	4	7	0
GCA_006589935v1	24	20	19	17	15	4765153	4763458	4755184	4749707	4722229	4639379	27	1411543	4765153	52.24	496506	273151	3	6	0
GCA_006596285v1	22	19	18	18	15	4675983	4673210	4664757	4659614	4659614	4542534	27	1411993	4675983	52.24	445370	273197	3	6	0
GCA_006618505v1	19	17	16	16	12	4681156	4677204	4670988	4665292	4665292	4517185	27	1159494	4681156	52.28	496516	234755	3	7	0
GCA_006628545v1	22	20	20	20	18	4732204	4729273	4725696	4725696	4725696	4643296	27	1294079	4732204	52.26	445357	173329	3	8	0
GCA_006696805v1	23	20	19	19	17	4761113	4758987	4751931	4746788	4746788	4664388	27	1130911	4761113	52.27	443924	186734	4	8	0
GCA_006706435v1	22	19	17	17	14	4649633	4646701	4640956	4630101	4630101	4510166	27	1411987	4649633	52.27	445353	322566	3	6	0
GCA_006800595v1	21	19	18	17	14	4752898	4749434	4743680	4737795	4722590	4606971	27	1395756	4752898	52.3	456679	232139	3	7	0
GCA_006910025v1	24	23	22	21	19	4622601	4620807	4619451	4613755	4596581	4513930	27	1243837	4622601	52.28	445365	180639	3	8	0
GCA_007028185v1	23	20	19	19	16	4769111	4766513	4757786	4752090	4752090	4637021	27	1194046	4769111	52.2	443688	252045	4	7	0
GCA_007044145v1	22	18	17	17	15	4667564	4664791	4655944	4650248	4650248	4567837	27	1283785	4667564	52.28	496405	273311	3	6	0
GCA_007112885v1	24	20	19	19	15	4718739	4717232	4708619	4702734	4702734	4533186	27	1093444	4718739	52.3	397204	253003	4	7	0
GCA_007113225v1	22	20	20	20	18	4703702	4700833	4696123	4696123	4696123	4613723	27	1202986	4703702	52.26	391442	221504	4	9	0
GCA_007569245v1	21	17	17	17	14	4694347	4690493	4678516	4678516	4678516	4560956	27	1417502	4694347	52.26	445333	273209	3	6	0
GCA_007626215v1	26	20	20	20	18	4701952	4701410	4686553	4686553	4686553	4603745	27	1455134	4701952	52.25	445857	215966	3	7	0
GCA_007800535v1	26	24	24	23	21	4704122	4703503	4698055	4698055	4683072	4600542	27	653286	4704122	52.25	381333	180567	5	10	0
GCA_007847535v1	27	24	23	21	17	4648597	4648597	4640255	4634824	4608225	4474594	27	933243	4648597	52.26	311503	231983	5	9	0
GCA_008038685v1	23	22	19	18	14	4807786	4805598	4803696	4783499	4767896	4611014	27	1076094	4807786	52.16	438177	273192	4	7	0
GCA_008038845v1	24	20	19	19	17	4700312	4698805	4687626	4682483	4682483	4600072	27	1076304	4700312	52.23	386247	273190	4	7	0
GCA_008159985v1	20	18	17	17	15	4713844	4709495	4706495	4700799	4700799	4618399	27	951695	4713844	52.2	443630	261088	4	8	0
GCA_008189955v1	20	17	16	16	14	4809017	4804955	4794505	4789364	4789364	4706964	27	1091233	4809017	52.21	443924	336231	4	7	0
GCA_008303125v1	21	21	20	19	17	4676623	4672795	4672795	4667636	4652131	4569731	27	944922	4676623	52.22	443825	219285	4	8	0
GCA_008356085v1	25	23	22	21	18	4698617	4697332	4692622	4685981	4661250	4553129	27	944311	4698617	52.24	341949	221502	5	9	0
GCA_008600565v1	22	15	15	14	12	4735040	4732279	4711514	4711514	4698179	4615736	27	1411543	4735040	52.24	443566	327900	4	7	0
GCA_008708175v1	22	20	20	19	16	4659983	4656772	4652772	4652772	4639435	4512681	27	1411988	4659983	52.27	606861	202610	3	6	0
GCA_008758055v1	26	21	21	21	18	4661547	4661005	4647016	4647016	4647016	4553353	27	644666	4661547	52.27	386201	310761	5	8	0
GCA_008773155v1	19	16	15	15	13	4676938	4673086	4667554	4662444	4662444	4580056	27	1411664	4676938	52.25	496516	232127	3	6	0
GCA_008785065v1	21	20	20	20	18	4676324	4672922	4671562	4671562	4671562	4589174	27	815818	4676324	52.27	397461	273192	4	8	0
GCA_008837005v1	22	16	16	15	13	4659769	4656998	4642028	4642028	4626904	4544504	27	1396481	4659769	52.27	496517	273192	3	6	0
GCA_008954325v1	21	18	17	17	15	4867850	4864377	4855885	4850579	4850579	4768475	27	1454942	4867850	52.28	497968	273193	3	6	0
GCA_008966775v1	23	18	18	18	14	4657901	4655484	4641158	4641158	4641158	4501411	27	795302	4657901	52.27	385739	310761	5	8	0
GCA_009174775v1	23	21	21	21	19	4623826	4621366	4618722	4618722	4618722	4535722	27	637301	4623826	52.29	371028	232139	5	9	0
GCA_009381935v1	24	20	19	18	15	4698693	4696909	4687274	4681574	4666758	4563077	27	1245156	4698693	52.23	496516	232149	3	7	0
GCA_009530535v1	25	22	21	19	17	4640471	4639196	4631659	4625951	4597726	4515048	27	1245623	4640471	52.3	397127	200673	4	8	0
GCA_009598995v1	21	17	17	17	13	4702070	4698610	4688792	4688792	4688792	4528611	27	1049074	4702070	52.26	443924	336348	4	7	0
GCA_009999965v1	21	18	18	18	16	4672746	4669376	4661821	4661821	4661821	4579707	27	1417169	4672746	52.24	496718	184295	3	7	0
GCA_010012325v1	23	18	17	16	13	4786740	4784400	4771716	4766557	4753222	4625268	27	1411945	4786740	52.28	496516	336178	3	6	0
GCA_010142895v1	22	22	22	22	18	4702593	4699822	4699822	4699822	4699822	4565254	27	1202467	4702593	52.26	397496	180645	4	7	0
GCA_010387585v1	25	18	17	17	14	4767305	4766242	4748728	4742276	4742276	4631271	27	1455854	4767305	52.21	443924	327650	3	7	0
GCA_010388045v1	22	18	17	17	15	4727533	4724366	4716018	4710859	4710859	4627937	27	1411987	4727533	52.2	496516	232418	3	7	0
GCA_010401965v1	25	24	23	22	17	4657259	4655830	4653001	4647170	4632228	4454333	27	1245603	4657259	52.27	496516	173144	3	8	0
GCA_010403995v1	21	16	16	16	13	4735888	4732537	4719891	4719891	4719891	4589319	27	1411987	4735888	52.11	496506	224439	3	6	0
GCA_010419105v1	23	23	23	22	19	4676324	4674074	4674074	4674074	4654676	4527850	27	841624	4676324	52.25	445373	160619	4	8	0
GCA_010457885v1	21	16	16	15	13	4646693	4643301	4631195	4631195	4615990	4533590	27	1396476	4646693	52.28	496516	259527	3	6	0
GCA_010464085v1	23	15	13	13	11	4788952	4786467	4766957	4756628	4756628	4673985	27	1487498	4788952	52.15	508396	336229	3	6	0
GCA_010498475v1	23	21	20	19	17	4645707	4643393	4637719	4632253	4616748	4534348	27	629248	4645707	52.28	443660	202600	5	8	0
GCA_010540565v1	25	21	21	21	18	4643989	4642411	4631492	4631492	4631492	4514854	27	628742	4643989	52.27	496506	180635	4	9	0
GCA_010572825v1	21	15	14	14	12	4605182	4601742	4585551	4576435	4576435	4494320	27	1112914	4605182	52.28	444015	295005	4	7	0
GCA_010582685v1	21	18	17	17	14	4669502	4666098	4656242	4651083	4651083	4533795	27	1411988	4669502	52.25	397498	274744	4	7	0
GCA_010589705v1	18	15	15	15	12	4668589	4664333	4656866	4656866	4656866	4531275	27	1412005	4668589	52.26	443924	276855	3	7	0
GCA_010600265v1	21	19	18	18	16	4657267	4653541	4647299	4641603	4641603	4564326	27	1259456	4657267	52.27	443694	233558	4	7	0
GCA_010673405v1	21	20	19	19	13	4680110	4676947	4672145	4666986	4666986	4459586	27	1411894	4680110	52.21	496536	273192	3	6	0
GCA_010714655v1	23	19	19	19	14	4646197	4644327	4634065	4634065	4634065	4431052	27	795487	4646197	52.28	577618	232139	4	6	0
GCA_010721295v1	22	17	16	15	13	4642879	4640106	4627422	4622263	4608928	4526528	27	1411945	4642879	52.3	443923	232140	3	7	0
GCA_010796295v1	26	23	23	22	19	4644138	4643596	4633696	4633696	4618213	4491306	27	990742	4644138	52.28	385953	180703	4	9	0
GCA_010797395v1	19	18	16	16	14	4647352	4643665	4641884	4631029	4631029	4548629	27	1245333	4647352	52.28	496516	219254	3	7	0
GCA_010826685v1	24	21	20	19	16	4656108	4653997	4643754	4638058	4622867	4519076	27	1245748	4656108	52.27	333187	200685	4	9	0
GCA_010831605v1	21	15	14	14	12	4706832	4703440	4690018	4684875	4684875	4602475	27	1453579	4706832	52.23	496516	334084	3	6	0
GCA_010836745v1	22	15	14	14	12	4710646	4707232	4690933	4685623	4685623	4602980	27	1454889	4710646	52.26	496516	336230	3	6	0
GCA_010849725v1	24	20	19	19	15	4658113	4655787	4645744	4640363	4640363	4506161	27	1416175	4658113	52.27	331735	232813	4	8	0
GCA_010881405v1	22	18	17	17	14	4766538	4763646	4752034	4744073	4744073	4633591	27	1095478	4766538	52.21	443783	336231	4	7	0
GCA_010969555v1	22	16	15	15	13	4690791	4688018	4673083	4667924	4667924	4585644	27	1411906	4690791	52.23	496418	252765	3	6	0
GCA_010986275v2	23	20	19	17	14	4767976	4765726	4756622	4751463	4720175	4609625	27	1396481	4767976	52.24	496516	337519	3	6	0
GCA_011008455v1	21	17	17	17	14	4623624	4620627	4608282	4608282	4608282	4504554	27	1159223	4623624	52.29	496405	278497	3	7	0
GCA_011109775v1	25	20	20	20	16	4636487	4635210	4618525	4618525	4618525	4483126	27	1270269	4636487	52.25	445761	200685	3	7	0
GCA_011123185v1	23	22	22	22	19	4679851	4677052	4675690	4675690	4675690	4561890	27	1249429	4679851	52.2	386220	180897	4	8	0
GCA_011210965v1	20	18	17	17	15	4750384	4746462	4739819	4734678	4734678	4650010	27	1411994	4750384	52.23	386263	332244	4	7	0
GCA_011273325v1	23	17	16	16	14	4792441	4789704	4771670	4766260	4766260	4683630	27	1403198	4792441	52.22	496516	232142	3	7	0
GCA_011275895v1	24	17	16	15	12	4771147	4769341	4751320	4746161	4732236	4602292	27	1411988	4771147	52.12	496719	252456	3	6	0
GCA_011299295v1	22	19	19	17	14	4774848	4772075	4765039	4765039	4733974	4612779	27	1127007	4774848	52.22	443914	273191	4	7	0
GCA_011330555v1	23	18	17	16	13	4788886	4786548	4773870	4768711	4755376	4625376	27	1411945	4788886	52.22	496516	336178	3	6	0
GCA_011480555v1	24	19	18	17	15	4659570	4657999	4646878	4641572	4626367	4543967	27	1396482	4659570	52.27	443924	273198	3	7	0
GCA_011503665v1	22	19	18	17	15	4892489	4889718	4882684	4877543	4858723	4776323	27	1411986	4892489	52.17	496516	273192	3	6	0
GCA_011509905v1	21	17	17	17	15	5064531	5061141	5051314	5051314	5051314	4968914	27	1415483	5064531	52.19	496517	232139	3	7	0
GCA_011647255v1	21	17	16	16	14	4664104	4660712	4650891	4645732	4645732	4563618	27	1411994	4664104	52.27	443924	310761	3	7	0
GCA_011662055v1	22	19	19	18	15	4784204	4781301	4772808	4772808	4758062	4639326	27	1245349	4784204	52.23	443924	232139	4	7	0
GCA_011753375v1	23	21	21	20	16	4743794	4741806	4736536	4736536	4722042	4564137	27	1248015	4743794	52.25	445352	200658	4	8	0
GCA_011979125v1	24	19	18	17	12	4831227	4829720	4816815	4811656	4791480	4609048	27	1411988	4831227	52.13	496516	232139	3	6	0
GCA_013129935v1	21	18	17	15	13	4706499	4702941	4694654	4685466	4649938	4567669	27	1411994	4706499	52.26	447422	333411	3	7	0
GCA_013130815v1	23	21	19	17	15	4686955	4684540	4678774	4660095	4636917	4554273	27	1018867	4686955	52.2	397623	273192	4	7	0
GCA_013437995v1	24	22	20	19	14	4789276	4787530	4781762	4770634	4755283	4580379	27	1245759	4789276	52.18	496516	232154	3	7	0
GCA_013480065v1	23	19	19	18	13	4796440	4794454	4781434	4781434	4771242	4595467	27	857860	4796440	52.22	449781	276246	4	8	0
GCA_013500895v1	20	16	16	15	11	4747851	4744098	4735285	4735285	4717676	4565251	27	1494711	4747851	52.23	496516	276866	3	6	0
GCA_013530815v1	24	18	16	15	13	4710594	4708977	4691992	4679740	4665944	4594249	27	1411987	4710594	52.26	449138	231823	3	7	0
GCA_013568995v1	21	16	16	15	12	4765845	4762391	4750218	4750218	4728156	4618182	27	1411993	4765845	52.25	496527	336231	3	6	0
GCA_013628975v1	21	20	17	16	13	4711644	4708392	4707046	4689930	4676879	4562917	27	1411974	4711644	52.27	445362	336229	3	6	0
GCA_013652575v1	23	21	21	18	16	4797627	4795501	4792797	4792797	4749262	4666862	27	1285898	4797627	52.29	397497	232139	4	8	0
GCA_013662595v1	21	20	19	18	15	4835590	4832109	4831059	4825363	4801751	4682255	27	1081660	4835590	52.2	443587	334935	4	7	0
GCA_013715925v1	22	20	20	18	15	4845230	4842457	4836701	4836701	4790227	4673739	27	1076549	4845230	52.13	449105	273192	4	7	0
GCA_013742595v1	21	19	17	16	13	4807116	4803726	4799533	4788565	4766223	4638299	27	1411862	4807116	52.22	496516	336219	3	6	0
GCA_013747225v1	22	22	18	16	13	4755410	4752763	4752763	4731968	4696255	4567604	27	1245350	4755410	52.25	496516	354610	3	6	0
GCA_013803315v1	20	18	17	16	13	4837368	4833345	4826117	4820958	4806258	4689934	27	1411997	4837368	52.25	589674	336231	3	6	0
GCA_013804085v1	24	19	18	17	13	4743375	4741469	4729299	4724140	4705013	4547372	27	1411978	4743375	52.24	496820	247440	3	6	0
GCA_013810375v1	23	18	15	14	11	4790248	4788122	4778016	4757491	4737974	4612571	27	1447392	4790248	52.28	496454	277209	3	6	0
GCA_014115015v1	20	17	17	16	13	4813254	4809229	4802195	4802195	4784240	4667816	27	1493458	4813254	52.22	496481	336350	3	6	0
GCA_014233405v1	24	19	19	18	14	4762982	4761176	4748237	4748237	4730634	4566179	27	1415492	4762982	52.25	397632	333411	4	7	0
GCA_014253405v1	23	16	14	14	11	4683664	4680911	4661837	4647659	4647659	4530326	27	1814681	4683664	52.27	606704	337518	2	5	0
GCA_014293635v1	25	21	20	18	14	4771511	4770350	4762339	4757180	4730966	4577476	27	1076495	4771511	52.22	438045	273192	4	7	0
GCA_014510405v1	23	19	18	16	14	4872042	4869567	4860349	4855190	4833847	4751085	27	1411986	4872042	52.17	496516	273192	3	6	0
GCA_014568015v1	26	22	21	19	16	4765677	4765135	4751868	4745616	4709820	4583250	27	1160035	4765677	52.22	337211	232479	4	8	0
GCA_014614595v1	21	15	15	15	12	4795433	4791953	4773413	4773413	4773413	4664052	27	1411886	4795433	52.14	416621	336350	4	7	0
GCA_014678445v1	24	21	20	18	14	4849387	4847880	4839534	4834391	4806156	4652746	27	1060992	4849387	52.19	397629	246973	4	8	0
GCA_014923975v1	23	20	18	16	14	4742843	4740591	4733555	4723186	4686578	4604167	27	1411986	4742843	52.24	443924	273192	3	6	0
GCA_014976385v1	21	18	18	18	15	4860224	4856832	4847669	4847669	4847669	4732810	27	1010473	4860224	52.2	448740	336219	4	7	0
GCA_015112855v1	21	18	17	16	11	4786591	4783199	4776165	4771006	4747991	4561908	27	1447167	4786591	52.18	496517	336230	3	6	0
GCA_015344345v1	24	19	18	18	13	4815513	4814006	4802870	4797711	4797711	4600922	27	1411986	4815513	52.18	496516	273208	3	6	0
GCA_015372345v1	19	18	17	17	14	5026425	5021890	5020534	5014838	5014838	4889353	27	1411735	5026425	52.22	496718	336231	3	6	0
GCA_015529365v1	20	17	17	16	14	4625319	4620892	4614148	4614148	4598715	4516632	27	1079995	4625319	52.28	397204	273334	4	7	0
GCA_015707015v1	22	19	18	18	14	4924084	4921240	4910624	4905475	4905475	4759015	27	1306337	4924084	52.18	496515	232159	3	7	0
GCA_016149255v1	23	19	19	18	13	4882935	4880659	4869062	4869062	4853711	4678477	27	1245757	4882935	52.18	593819	273209	3	6	0
GCA_016230865v1	21	16	16	16	14	4674160	4670768	4658619	4658619	4658619	4576208	27	1420542	4674160	52.27	336231	252821	4	7	0
GCA_017252195v1	22	17	17	17	15	4969584	4966813	4954663	4954663	4954663	4872263	27	1083023	4969584	52.18	443928	328920	4	7	0
GCA_017364665v1	22	19	18	18	15	4948398	4945627	4938593	4930884	4930884	4802388	27	1492795	4948398	52.24	443924	273191	3	6	0
GCA_017659975v1	20	19	18	18	15	4930484	4926188	4921780	4916621	4916621	4784854	27	1411987	4930484	52.25	397203	232418	4	8	0
GCA_017660195v1	22	18	18	17	13	4778379	4775608	4765741	4765741	4748211	4605975	27	1411986	4778379	52.21	496405	273192	3	6	0
GCA_017662395v1	23	17	17	17	15	5008799	5006673	4993778	4993778	4993778	4911399	27	1411987	5008799	52.2	496517	232139	3	7	0
GCA_017824095v1	22	21	21	21	16	4743963	4741068	4736660	4736660	4736660	4543541	27	1081660	4743963	52.23	335442	219264	5	9	0
GCA_017944845v1	22	20	19	18	16	4732236	4729467	4725288	4719558	4703443	4621163	27	642586	4732236	52.26	397391	335157	5	8	0
GCA_018125685v1	20	17	16	15	12	4803349	4799231	4789381	4779676	4758375	4639173	27	1411987	4803349	52.25	496516	273190	3	6	0
GCA_018125725v1	21	16	16	16	14	5072018	5068305	5056502	5056502	5056502	4974199	27	1419803	5072018	52.18	496516	231914	3	7	0
GCA_018230165v1	20	17	16	15	12	4729389	4724982	4717948	4709095	4692930	4566932	27	1411989	4729389	52.25	496516	336231	3	6	0
GCA_018718385v1	21	19	19	19	15	4860446	4857054	4851288	4851288	4851288	4682866	27	1446260	4860446	52.15	381851	287126	4	7	0
GCA_018770345v1	21	18	18	17	14	4797741	4794251	4787219	4787219	4777008	4651744	27	1049073	4797741	52.22	443924	336229	4	7	0
GCA_018834185v1	24	19	19	18	14	4781547	4779902	4767844	4767844	4755648	4607177	27	1455528	4781547	52.22	496516	273192	3	6	0
GCA_018940275v1	22	19	17	17	14	4751268	4748559	4741527	4726588	4726588	4614153	27	1076497	4751268	52.24	443924	272913	4	7	0
GCA_018958415v1	22	18	18	18	13	4901901	4898904	4886088	4886088	4886088	4711947	27	1411584	4901901	52.14	496516	335923	3	6	0
GCA_018975865v1	22	18	18	17	13	4806268	4803495	4793645	4793645	4776115	4626532	27	1411986	4806268	52.24	496363	273191	3	6	0
GCA_019005025v1	21	18	17	17	15	4921789	4918203	4909830	4904671	4904671	4822271	27	1411798	4921789	52.18	496515	337518	3	6	0
GCA_019293125v1	22	16	16	16	14	4943803	4941034	4925273	4925273	4925273	4842976	27	1462184	4943803	52.16	496506	321940	3	6	0
GCA_019302755v1	21	20	19	19	14	5021679	5018428	5017084	5011388	5011388	4820976	27	1397276	5021679	52.18	443151	331959	4	7	0
GCA_019382735v1	22	15	15	14	12	4694819	4692046	4674697	4674697	4661976	4579576	27	1411956	4694819	52.26	496516	336230	3	6	0
GCA_019388215v1	22	17	16	16	12	4660601	4657466	4638969	4633273	4633273	4498826	27	988647	4660601	52.28	695968	272195	3	6	0
GCA_019464735v1	25	19	18	17	13	4782763	4781476	4767094	4761935	4751897	4605980	27	1447403	4782763	52.23	496516	251947	3	6	0
GCA_019533695v1	23	19	18	17	14	4780307	4778024	4766826	4758821	4735222	4610091	27	1411987	4780307	52.21	438142	232139	3	7	0
GCA_019667405v1	21	18	17	17	13	4772346	4769164	4761170	4756029	4756029	4603555	27	1396465	4772346	52.19	496405	336229	3	6	0
GCA_019707715v1	23	19	17	17	15	4800814	4798395	4787795	4773201	4773201	4690810	27	1411592	4800814	52.29	497967	272151	3	6	0
GCA_019806485v1	22	16	13	13	11	4727214	4724441	4708984	4685806	4685806	4603406	27	1411987	4727214	52.23	496516	336229	3	6	0
GCA_019960255v1	21	17	16	15	13	4677774	4674420	4667425	4662146	4650077	4567987	27	1447946	4677774	52.23	397201	331955	3	7	0
GCA_019963535v1	20	16	16	15	12	4717362	4712876	4700647	4700647	4687100	4570798	27	1411949	4717362	52.3	496516	273310	3	6	0
GCA_019994885v1	22	18	16	15	13	4734644	4731809	4721336	4710108	4697452	4615241	27	1460389	4734644	52.25	443915	252935	3	7	0
GCA_020038785v1	24	21	19	19	14	4717684	4715833	4707160	4691662	4691662	4527255	27	843664	4717684	52.26	496506	335938	4	7	0
GCA_020212025v1	22	19	17	17	13	4753824	4751053	4744021	4732968	4732968	4573450	27	1417168	4753824	52.25	496517	336229	3	6	0
GCA_020218775v1	22	20	18	18	15	4817353	4814582	4811602	4796856	4796856	4677415	27	1415486	4817353	52.2	335604	232139	4	8	0
GCA_020275045v1	23	19	19	19	14	4783985	4781957	4770408	4770408	4770408	4577977	27	1417169	4783985	52.23	397496	247212	4	7	0
GCA_020429595v1	22	18	17	17	14	4919199	4916428	4906304	4901145	4901145	4773711	27	1411986	4919199	52.21	496516	247300	3	6	0
GCA_020468645v1	22	18	18	18	16	4956202	4953555	4942662	4942662	4942662	4859379	27	1474826	4956202	52.18	496516	278161	3	6	0
GCA_020865545v1	22	17	17	16	13	4823095	4820322	4805944	4805944	4781441	4657519	27	1415492	4823095	52.21	399156	336219	4	7	0
GCA_020898575v1	22	17	17	16	12	4685103	4682333	4666020	4666020	4654800	4519528	27	1455920	4685103	52.25	397497	327900	3	7	0
GCA_020954975v1	23	18	18	17	12	4708941	4706610	4692124	4692124	4681889	4504641	27	1411859	4708941	52.24	496516	273310	3	6	0
GCA_020957135v1	21	16	15	15	12	4685557	4682179	4669249	4663929	4663929	4554969	27	1411988	4685557	52.26	397497	331735	4	7	0
GCA_020974025v1	23	20	19	18	14	4716568	4714380	4708969	4703875	4691350	4532875	27	1411725	4716568	52.27	411492	232139	3	7	0
GCA_020974745v1	22	19	18	18	16	4918218	4915449	4907598	4902439	4902439	4820170	27	1412032	4918218	52.16	439612	331731	4	7	0
GCA_021007515v1	21	18	16	15	12	4712084	4708352	4701886	4690927	4679106	4552388	27	1421809	4712084	52.22	496516	336338	3	6	0
GCA_021176125v1	22	18	17	15	12	4766492	4763719	4753876	4747360	4707825	4598570	27	1411986	4766492	52.23	496517	380350	3	6	0
GCA_021301935v1	23	19	18	17	13	4828707	4826519	4813467	4808308	4791917	4625114	27	1410636	4828707	52.2	496511	232139	3	7	0
GCA_021661175v1	24	19	16	16	13	4804682	4802847	4790689	4772500	4772500	4645967	27	1446952	4804682	52.29	496516	234886	3	7	0
GCA_021760285v1	22	19	17	16	13	4698549	4695434	4688400	4675968	4665030	4538460	27	1411992	4698549	52.25	456395	336037	3	6	0
GCA_021761545v1	21	19	18	17	13	4947640	4943910	4938236	4931358	4916153	4766511	27	1396504	4947640	52.12	526649	273190	3	6	0
GCA_021922425v1	24	20	18	17	14	4736550	4734400	4722933	4707849	4695462	4590297	27	1411895	4736550	52.25	496524	252627	3	6	0
GCA_022243125v1	23	19	18	17	14	4891450	4888974	4879106	4873947	4863874	4737939	27	1442014	4891450	52.25	496503	335590	3	6	0
GCA_022364435v1	22	20	19	17	15	4825618	4822806	4817120	4810271	4774973	4692573	27	1442014	4825618	52.28	496503	335590	3	6	0
GCA_022492155v1	21	20	18	17	13	4765444	4762054	4760676	4749821	4727123	4562702	27	1411983	4765444	52.22	496509	273192	3	6	0
GCA_022678855v1	22	18	17	17	15	5057797	5055026	5045172	5040013	5040013	4957613	27	1411986	5057797	52.19	496517	232139	3	7	0
GCA_022681785v1	21	18	17	17	15	5057668	5053938	5046904	5041745	5041745	4959345	27	1411986	5057668	52.19	443923	232139	4	7	0
GCA_022687825v1	22	20	16	16	13	4903610	4900837	4896145	4870654	4870654	4761501	27	1411359	4903610	52.24	496516	336349	3	6	0
GCA_023107315v1	23	19	19	18	13	4896198	4893628	4882453	4882453	4870400	4670356	27	1411987	4896198	52.19	443522	336229	4	7	0
GCA_023172115v1	21	17	17	15	12	4767677	4763908	4755234	4755234	4731041	4612256	27	1455522	4767677	52.26	529741	336350	3	6	0
GCA_023334945v1	21	18	17	15	12	4738844	4735202	4728416	4723257	4696764	4564882	27	1411405	4738844	52.22	496516	251947	3	6	0
GCA_023727265v1	24	22	21	19	14	4791334	4789526	4783852	4778709	4746706	4567595	27	1076498	4791334	52.27	397488	259531	4	7	0
GCA_023727505v1	22	19	18	18	15	4776303	4773487	4766062	4758452	4758452	4639094	27	1188503	4776303	52.25	496516	223463	3	7	0
GCA_023727545v1	22	19	17	16	13	4789849	4786941	4779917	4766477	4751808	4633121	27	1076498	4789849	52.25	443924	259528	4	7	0
GCA_023727805v1	26	20	19	19	16	4761682	4761140	4751143	4745984	4745984	4635307	27	1411586	4761682	52.24	444023	206403	3	7	0
GCA_023799255v1	24	19	19	15	13	4804140	4802259	4790318	4790318	4725217	4642806	27	776427	4804140	52.26	496514	336229	4	7	0
GCA_023837375v1	23	22	18	17	13	4763303	4761070	4759722	4734318	4714316	4574629	27	1076153	4763303	52.28	385909	232194	4	7	0
GCA_023973545v1	21	19	19	18	14	4809801	4806349	4800587	4800587	4778582	4619050	27	1411988	4809801	52.24	386208	331735	4	7	0
GCA_023988505v1	24	20	19	18	15	4701523	4700016	4691696	4686439	4675875	4557264	27	1081660	4701523	52.26	433361	273192	4	7	0
GCA_024009355v1	22	18	17	16	14	4946153	4943382	4933278	4928119	4912567	4830167	27	1412006	4946153	52.17	496516	247210	3	6	0
GCA_024070635v1	22	20	18	17	14	4700702	4697831	4691676	4678855	4664040	4557897	27	1081663	4700702	52.26	399542	245943	4	8	0
GCA_024130505v1	25	20	17	16	13	4694532	4693211	4681855	4663823	4652544	4541297	27	1422456	4694532	52.23	496516	273185	3	6	0
GCA_024133465v1	21	18	18	15	12	4774997	4771624	4764598	4764598	4719777	4602689	27	1814688	4774997	52.27	443522	275303	3	6	0
GCA_024191295v1	24	21	20	20	16	4754323	4752417	4742742	4736426	4736426	4568608	27	1081664	4754323	52.24	397629	273191	4	8	0
GCA_024213145v1	23	19	19	17	13	4811328	4808846	4799197	4799197	4769070	4606397	27	1411993	4811328	52.22	496516	337517	3	6	0
GCA_024229675v1	23	17	17	16	12	4799035	4797007	4781443	4781443	4759453	4603480	27	1488190	4799035	52.13	443924	336350	3	6	0
GCA_003748365v1	25	22	22	21	19	4751767	4750260	4741930	4741930	4726447	4644036	28	1245649	4751767	52.28	445353	180645	3	8	0
GCA_003894695v1	23	21	21	20	17	4660078	4657135	4652399	4652399	4632783	4521097	28	1159591	4660078	52.22	444017	161991	4	7	0
GCA_004218405v1	26	24	22	22	19	4661721	4660560	4654883	4644140	4644140	4535400	28	1159503	4661721	52.29	386331	165632	4	8	0
GCA_004243345v1	23	20	19	18	14	4703044	4700259	4691993	4686623	4671418	4531791	28	1092097	4703044	52.27	397629	337519	4	7	0
GCA_005514455v1	23	21	20	20	18	4670402	4667651	4663756	4658597	4658597	4576197	28	1043484	4670402	52.25	385846	200685	5	8	0
GCA_005571175v1	26	23	20	20	17	4632582	4631318	4624328	4606691	4606691	4502095	28	1244180	4632582	52.27	331735	200673	4	9	0
GCA_005686435v1	24	24	23	22	19	4623353	4620885	4620885	4615189	4605182	4495385	28	933120	4623353	52.29	332598	201228	5	9	0
GCA_005697195v1	26	22	21	21	18	4699659	4698384	4686596	4680900	4680900	4564798	28	1076094	4699659	52.18	397494	214170	4	8	0
GCA_005775965v1	25	21	21	20	16	4702443	4700637	4693358	4693358	4668555	4533543	28	1203025	4702443	52.26	397494	232139	4	7	0
GCA_005814045v1	24	22	22	21	17	4666702	4664275	4660200	4660200	4638046	4489755	28	1283534	4666702	52.22	445363	190891	3	8	0
GCA_005905745v1	23	19	19	19	16	4635025	4632130	4623333	4623333	4623333	4511738	28	915234	4635025	52.28	385772	202863	4	8	0
GCA_005961125v1	24	21	21	20	16	4676084	4673956	4667145	4667145	4654458	4506960	28	1266647	4676084	52.31	445362	200685	3	7	0
GCA_006040975v1	23	20	18	18	15	4707228	4704469	4694500	4683645	4683645	4579152	28	1454360	4707228	52.25	364009	276866	4	7	0
GCA_006040995v1	22	21	21	19	17	4741018	4737638	4734805	4734805	4697744	4614468	28	1292152	4741018	52.16	445363	232139	3	7	0
GCA_006041035v1	22	20	20	19	17	4701544	4698001	4691848	4691848	4676365	4598959	28	695780	4701544	52.25	445343	232139	4	8	0
GCA_006044635v1	21	19	18	18	15	4800494	4796186	4793743	4784411	4784411	4669995	28	800668	4800494	52.2	363993	279956	5	8	0
GCA_006070555v1	24	21	20	20	16	4690923	4688806	4683929	4678770	4678770	4526343	28	1251033	4690923	52.15	385890	331959	4	7	0
GCA_006086815v1	24	23	22	21	18	4716264	4714236	4709828	4704669	4682262	4565278	28	1076498	4716264	52.1	386169	200685	4	8	0
GCA_006123335v1	26	20	19	19	17	4658443	4657081	4640838	4635679	4635679	4553170	28	642519	4658443	52.27	443913	232129	5	8	0
GCA_006132955v1	20	18	17	17	15	4634483	4629959	4626818	4621659	4621659	4538980	28	1243388	4634483	52.29	496516	232418	3	7	0
GCA_006143215v1	22	18	18	18	16	4626571	4622791	4613350	4613350	4613350	4530501	28	1411578	4626571	52.27	363959	272569	4	7	0
GCA_006152525v1	26	23	20	20	18	4762647	4761584	4750688	4730154	4730154	4646971	28	1243821	4762647	52.25	309513	190924	4	9	0
GCA_006262595v1	24	23	23	23	19	4677366	4675240	4672437	4672437	4672437	4520973	28	912614	4677366	52.26	273194	174858	5	10	0
GCA_006323545v1	24	22	22	21	19	4694821	4692693	4688458	4688458	4673253	4590854	28	891954	4694821	52.28	397487	180441	4	8	0
GCA_006411455v1	21	17	16	16	13	4702856	4698290	4689650	4683954	4683954	4568882	28	1454889	4702856	52.27	496405	286756	3	6	0
GCA_006429595v1	23	21	20	20	15	4659168	4656295	4649603	4643907	4643907	4463441	28	909766	4659168	52.27	402675	227072	4	8	0
GCA_006664765v1	23	20	16	16	14	4690337	4687564	4680364	4653714	4653714	4571314	28	1420573	4690337	52.25	445365	273195	3	6	0
GCA_006724805v1	25	24	24	24	21	4705417	4703648	4701867	4701867	4701867	4593962	28	529712	4705417	52.28	339809	166167	6	11	0
GCA_006771525v1	22	19	18	17	15	4821052	4817320	4810324	4804616	4791281	4708795	28	1494670	4821052	52.19	496516	273154	3	6	0
GCA_006785685v1	27	23	23	22	18	4809661	4809119	4799249	4799249	4786572	4638860	28	784760	4809661	52.22	397494	160878	4	8	0
GCA_006787325v1	23	21	21	20	17	4666784	4664011	4660286	4660286	4650271	4542070	28	1128161	4666784	52.25	443399	200685	4	8	0
GCA_006825665v1	23	23	23	22	18	4700579	4697607	4697607	4697607	4684906	4537426	28	1290969	4700579	52.27	355550	163498	3	9	0
GCA_006840905v1	23	22	20	19	16	4716207	4713338	4711439	4700791	4683939	4567909	28	1411987	4716207	52.1	418722	273204	3	6	0
GCA_006871525v1	25	21	21	21	15	4661983	4660476	4648712	4648712	4648712	4431726	28	1260854	4661983	52.27	496516	200685	3	7	0
GCA_006878185v1	22	19	19	18	16	4648956	4645497	4636473	4636473	4621099	4543932	28	910176	4648956	52.28	375711	233372	4	8	0
GCA_006921235v1	22	18	17	17	15	4708534	4705156	4693676	4688517	4688517	4606117	28	932777	4708534	52.26	397497	337517	4	7	0
GCA_007021745v1	22	19	18	18	15	4663860	4660026	4652820	4643867	4643867	4533418	28	1811933	4663860	52.24	386077	274873	3	6	0
GCA_007025445v1	24	23	22	20	17	4602235	4599423	4597524	4592365	4555470	4422195	28	1159494	4602235	52.29	299438	174118	4	8	0
GCA_007026865v1	19	15	15	15	12	4679168	4674972	4662990	4662990	4662990	4541962	28	1261090	4679168	52.26	526649	232139	3	6	0
GCA_007058805v1	24	19	19	18	16	4758968	4756842	4742107	4742107	4726920	4644520	28	1245350	4758968	52.25	469267	200685	3	7	0
GCA_007059215v1	23	23	23	22	19	4711106	4708347	4708347	4708347	4689172	4560723	28	744624	4711106	52.18	362475	153915	5	10	0
GCA_007562645v1	24	21	20	20	18	4708024	4705565	4699781	4693181	4693181	4610538	28	829114	4708024	52.19	422791	273194	5	8	0
GCA_007662445v1	22	20	19	18	15	4669113	4665885	4660121	4650994	4629028	4516440	28	1257588	4669113	52.25	364014	232139	4	8	0
GCA_007733525v1	19	16	15	15	13	4654730	4650341	4642859	4637700	4637700	4555300	28	1411585	4654730	52.27	496516	232139	3	6	0
GCA_007957725v1	24	24	23	23	21	4802304	4800023	4800023	4792629	4792629	4710218	28	912580	4802304	52.2	386266	165227	5	10	0
GCA_008255405v1	25	18	16	16	12	4806397	4804567	4789954	4779370	4779370	4636648	28	1448796	4806397	52.26	470081	292217	3	7	0
GCA_008398855v1	26	18	18	17	14	4769178	4767893	4752056	4752056	4736851	4613464	28	1066174	4769178	52.26	444116	270600	4	8	0
GCA_008433325v1	19	14	14	14	10	4668174	4663713	4650097	4650097	4650097	4503178	28	1860386	4668174	52.26	659731	276855	2	5	0
GCA_008467765v1	22	21	20	18	16	4894580	4891024	4889674	4884515	4854675	4772275	28	1245350	4894580	52.09	443924	214170	4	7	0
GCA_008484505v1	21	19	18	18	15	4721869	4717430	4711668	4706509	4706509	4588894	28	1215357	4721869	52.23	443924	247329	4	7	0
GCA_008489605v1	24	22	21	21	17	4658845	4656259	4648970	4643811	4643811	4509509	28	1159457	4658845	52.28	397497	200685	4	7	0
GCA_008597505v1	24	23	23	22	20	4657659	4655533	4654247	4654247	4641229	4558829	28	697388	4657659	52.28	378959	173331	5	10	0
GCA_008620355v1	18	15	15	15	13	4695199	4690594	4683390	4683390	4683390	4600979	28	1411989	4695199	52.27	496405	236104	3	6	0
GCA_008702905v1	23	21	21	21	19	4830668	4827573	4821813	4821813	4821813	4738798	28	699414	4830668	52.23	378580	219117	5	9	0
GCA_008813845v1	20	17	15	15	13	4701428	4697317	4691355	4680500	4680500	4598100	28	1411986	4701428	52.23	496516	276867	3	6	0
GCA_008826605v1	23	18	17	16	13	4749759	4746988	4733214	4725454	4710249	4595977	28	1439620	4749759	52.21	496627	232286	3	7	0
GCA_009224305v1	22	17	17	17	15	4664062	4660670	4646360	4646360	4646360	4564246	28	1417175	4664062	52.27	397494	310761	4	7	0
GCA_009359455v1	25	23	23	22	20	4622854	4621347	4618275	4618275	4598685	4516306	28	1159477	4622854	52.29	341949	180645	4	10	0
GCA_009383595v1	23	19	18	18	16	4789689	4786542	4774804	4769393	4769393	4686673	28	1403111	4789689	52.22	445375	232142	3	7	0
GCA_009526875v1	24	23	22	22	20	4841722	4839470	4838108	4832949	4832949	4750848	28	754967	4841722	52.22	341947	201228	5	9	0
GCA_010386245v1	26	20	19	19	15	4670697	4669467	4651440	4646281	4646281	4499423	28	1411988	4670697	52.27	496516	200685	3	7	0
GCA_010401125v1	23	18	16	16	13	4760170	4757397	4746200	4733598	4733598	4620439	28	712495	4760170	52.25	589201	336229	4	7	0
GCA_010408605v1	27	26	25	24	19	4654528	4653949	4652900	4647180	4632442	4436907	28	646858	4654528	52.26	285135	180346	5	10	0
GCA_010411235v1	19	15	15	15	12	4660136	4656114	4643233	4643233	4643233	4539812	28	1494712	4660136	52.27	445375	278155	3	6	0
GCA_010417205v1	23	17	16	15	13	4730411	4727214	4710632	4705473	4692138	4609495	28	1411945	4730411	52.26	496512	336178	3	6	0
GCA_010417225v1	23	18	17	16	13	4792811	4789852	4777174	4772015	4758680	4633209	28	1411945	4792811	52.22	496516	336178	3	6	0
GCA_010419245v1	26	24	22	20	15	4669409	4668444	4662367	4651118	4622447	4449550	28	1245154	4669409	52.26	385911	295348	4	7	0
GCA_010434195v1	19	17	16	16	13	4650589	4646395	4641374	4636215	4636215	4510626	28	1411987	4650589	52.27	496516	280050	3	6	0
GCA_010440295v1	22	17	17	17	14	4646630	4643435	4631922	4631922	4631922	4506320	28	1411981	4646630	52.28	496405	232139	3	6	0
GCA_010458185v1	22	17	16	15	13	4644453	4640343	4627665	4622506	4609171	4526504	28	1411944	4644453	52.3	496516	336178	3	6	0
GCA_010462705v1	25	23	22	22	20	4632003	4630496	4627846	4622687	4622687	4540287	28	1420547	4632003	52.26	397497	173280	4	8	0
GCA_010464955v1	24	20	20	20	18	4855065	4853083	4839117	4839117	4839117	4756706	28	661513	4855065	52.25	386299	243522	5	9	0
GCA_010468245v1	25	22	22	22	20	4658161	4656265	4647146	4647146	4647146	4564735	28	795083	4658161	52.27	335403	180626	5	9	0
GCA_010496155v1	24	21	21	21	19	4694166	4692138	4684532	4684532	4684532	4602263	28	1417175	4694166	52.26	310761	190546	4	9	0
GCA_010521815v1	22	19	19	19	15	4622708	4619254	4609134	4609134	4609134	4474256	28	1076212	4622708	52.28	385946	273305	4	8	0
GCA_010570165v1	24	20	19	18	14	4671402	4668979	4655169	4650010	4634584	4495907	28	1245213	4671402	52.27	496516	232083	3	7	0
GCA_010588605v1	24	20	17	16	12	4746206	4743781	4733511	4717278	4701717	4561181	28	1411337	4746206	52.19	496454	245165	3	6	0
GCA_010682525v1	24	21	21	21	19	4748094	4745991	4741580	4741580	4741580	4659169	28	1084447	4748094	52.18	364001	184188	5	9	0
GCA_010720845v1	25	23	21	21	18	4658370	4656120	4651416	4639276	4639276	4521909	28	1244027	4658370	52.28	343531	180752	4	8	0
GCA_010727625v1	24	20	20	19	17	4699638	4697386	4686930	4686930	4676690	4594279	28	765856	4699638	52.24	496514	209405	4	8	0
GCA_010754335v1	26	22	22	22	18	4702865	4701578	4688408	4688408	4688408	4525241	28	1130824	4702865	52.24	397425	181143	4	8	0
GCA_010756095v1	24	22	19	18	14	4762206	4759408	4752668	4736101	4726005	4591141	28	1245600	4762206	52.25	445699	233108	3	7	0
GCA_010789235v1	26	21	20	18	16	4643194	4642033	4629407	4623970	4594945	4512095	28	1076054	4643194	52.3	443491	232171	4	8	0
GCA_010794855v1	25	21	21	21	16	4644097	4642201	4628870	4628870	4628870	4441826	28	1182841	4644097	52.28	386235	231951	4	8	0
GCA_010843705v1	23	20	19	18	14	4671590	4667990	4657112	4651953	4636577	4498499	28	1245759	4671590	52.27	496849	231977	3	7	0
GCA_010856465v1	24	18	18	18	16	4649744	4647595	4632935	4632935	4632935	4550518	28	1081678	4649744	52.29	411567	227564	4	8	0
GCA_010954475v1	26	23	22	22	20	4702294	4701133	4694530	4688834	4688834	4606180	28	915308	4702294	52.25	397458	173184	4	8	0
GCA_011102715v1	24	20	20	20	18	4646640	4644452	4634583	4634583	4634583	4552183	28	795487	4646640	52.28	445375	232139	4	8	0
GCA_011102935v1	23	19	19	18	16	4733094	4730290	4722324	4722324	4704375	4621964	28	1461624	4733094	52.16	445364	232139	3	7	0
GCA_011119015v1	24	19	18	18	16	4764172	4762250	4748544	4742935	4742935	4660535	28	910123	4764172	52.25	386220	249563	4	8	0
GCA_011120295v1	24	22	22	22	19	4633222	4631269	4628212	4628212	4628212	4509144	28	742559	4633222	52.29	397203	190636	4	9	0
GCA_011178435v1	23	20	20	20	17	4672291	4669520	4662112	4662112	4662112	4554294	28	837495	4672291	52.26	444895	224260	4	8	0
GCA_011254015v1	23	19	19	18	14	4818666	4815895	4807080	4807080	4792268	4636221	28	1244956	4818666	52.18	397628	232139	4	8	0
GCA_011270405v1	21	16	16	16	14	4706358	4703416	4691530	4691530	4691530	4609130	28	1290694	4706358	52.25	496515	276867	3	6	0
GCA_011289085v1	22	17	17	16	14	4749261	4745866	4730841	4730841	4714619	4641952	28	1455820	4749261	52.21	496517	253249	3	6	0
GCA_011346665v1	22	19	19	19	14	4869747	4865611	4857047	4857047	4857047	4669096	28	1411895	4869747	52.12	496516	337518	3	6	0
GCA_011416435v1	23	23	22	21	17	4646804	4644068	4644068	4638362	4623753	4489326	28	628686	4646804	52.28	375715	200557	5	9	0
GCA_011508525v1	23	20	19	17	14	4753975	4750928	4743894	4738714	4701763	4577266	28	1411873	4753975	52.23	496460	219247	3	7	0
GCA_011511745v1	22	19	19	19	15	4749566	4746176	4739142	4739142	4739142	4601880	28	1090221	4749566	52.22	443924	273210	4	7	0
GCA_011551815v1	24	20	20	19	17	4673959	4671833	4662257	4662257	4647052	4564664	28	661968	4673959	52.29	391421	232127	5	9	0
GCA_011611185v1	25	20	20	20	18	4679725	4678218	4666126	4666126	4666126	4583726	28	1159496	4679725	52.24	402699	232139	4	7	0
GCA_011669105v1	23	21	20	19	14	4693722	4690985	4685251	4677847	4666966	4470068	28	795275	4693722	52.25	497857	232139	4	7	0
GCA_011677875v1	23	21	20	19	13	4740813	4737907	4732312	4726612	4711078	4505647	28	1084991	4740813	52.23	417298	295985	4	7	0
GCA_011717555v1	23	23	23	22	18	4779800	4777027	4777027	4777027	4757998	4619435	28	1204384	4779800	52.18	385952	226707	4	8	0
GCA_011732825v1	22	20	20	18	16	4794004	4790858	4785184	4785184	4754725	4672314	28	1076497	4794004	52.23	397497	233526	4	8	0
GCA_011999345v1	21	18	16	16	12	4723160	4719186	4708680	4698314	4698314	4564839	28	1411988	4723160	52.2	496516	336230	3	6	0
GCA_013482825v1	24	18	17	16	13	4796774	4794100	4779154	4769850	4755915	4641627	28	1411988	4796774	52.23	496516	336231	3	6	0
GCA_013523375v1	22	19	18	17	13	4954316	4950524	4941953	4936812	4915268	4761859	28	1411979	4954316	52.23	496525	337517	3	6	0
GCA_013672615v1	24	20	19	17	15	4691986	4689499	4679497	4671981	4639675	4557394	28	1076244	4691986	52.29	397391	247662	4	7	0
GCA_013719025v1	22	18	17	15	13	4798212	4795044	4785175	4779971	4739129	4656541	28	1411989	4798212	52.23	496516	336350	3	6	0
GCA_013784025v1	23	18	18	18	16	5064832	5061861	5047249	5047249	5047249	4964739	28	1411988	5064832	52.2	496516	232139	3	7	0
GCA_014275625v1	24	21	21	18	15	4704910	4702957	4695921	4695921	4654978	4527475	28	1479207	4704910	52.28	397203	232418	3	7	0
GCA_014457875v1	25	19	19	19	17	5063698	5061892	5045345	5045345	5045345	4963086	28	1411994	5063698	52.19	443924	232139	4	7	0
GCA_014671315v1	23	19	18	17	13	4990349	4987578	4978644	4973485	4949263	4797244	28	1489628	4990349	52.22	496481	336229	3	6	0
GCA_014671345v1	22	19	18	18	13	4935032	4931642	4924612	4919453	4919453	4712561	28	1489628	4935032	52.27	496481	273203	3	6	0
GCA_014740695v1	25	18	18	17	15	4882425	4880272	4860905	4860905	4837391	4754991	28	1415498	4882425	52.15	498511	273185	3	6	0
GCA_014886455v1	20	16	16	15	12	4770742	4766890	4758077	4758077	4735886	4625780	28	1411568	4770742	52.2	696063	276866	3	5	0
GCA_015032655v1	26	23	22	21	18	4771958	4770272	4761232	4756073	4743023	4638299	28	804358	4771958	52.21	341643	229186	5	9	0
GCA_015082195v1	27	24	24	23	21	4852953	4852212	4843087	4843087	4830036	4746689	28	1411986	4852953	52.2	549986	149411	3	9	0
GCA_015122675v1	23	19	18	16	13	4731894	4729121	4717824	4712681	4674921	4559406	28	1411987	4731894	52.26	496516	219087	3	7	0
GCA_015326125v1	22	17	17	16	13	4787040	4783650	4772716	4772716	4749599	4620446	28	1412084	4787040	52.22	496515	336231	3	6	0
GCA_015874855v1	25	22	21	20	16	4710577	4708867	4701300	4695622	4680597	4541266	28	794970	4710577	52.23	496516	280308	4	7	0
GCA_015901505v1	24	21	20	20	16	4792492	4790065	4782502	4775678	4775678	4634145	28	1411980	4792492	52.19	496516	273190	3	6	0
GCA_015931365v1	22	17	17	15	11	4847050	4843727	4830039	4830039	4798277	4631658	28	1538214	4847050	52.16	496516	323855	3	6	0
GCA_016024595v1	21	20	19	19	14	4781944	4777931	4776583	4768976	4768976	4572440	28	1049074	4781944	52.23	443678	219255	4	8	0
GCA_016141095v1	22	18	17	17	12	4778852	4775120	4765266	4756346	4756346	4567694	28	1411987	4778852	52.21	526649	252954	3	6	0
GCA_016151535v1	23	20	19	18	15	4776303	4773530	4764937	4756104	4744516	4618471	28	1411740	4776303	52.2	496405	258396	3	6	0
GCA_016435375v1	23	19	18	18	14	4764929	4762158	4752314	4746630	4746630	4603505	28	1411987	4764929	52.19	496527	232139	3	7	0
GCA_016444705v1	22	19	17	16	13	4924442	4921001	4913965	4901472	4888034	4772755	28	1446593	4924442	52.24	496481	255009	3	7	0
GCA_016959775v1	27	24	24	21	17	4725235	4724693	4717356	4717356	4669432	4533842	28	795266	4725235	52.23	315165	232852	5	9	0
GCA_017213075v1	23	20	20	18	13	4764031	4761262	4754884	4754884	4716076	4550627	28	1411994	4764031	52.23	447422	341949	3	6	0
GCA_017249625v1	25	23	23	19	17	4754404	4752505	4748331	4748331	4676650	4594250	28	1442418	4754404	52.21	343531	200328	4	8	0
GCA_017251975v1	22	17	17	17	15	5019506	5016116	5004726	5004726	5004726	4922457	28	1455528	5019506	52.19	496516	336350	3	6	0
GCA_017252175v1	23	19	18	18	15	5070922	5068151	5058314	5053155	5053155	4932968	28	1411987	5070922	52.11	496516	232139	3	7	0
GCA_017275655v1	21	19	17	15	13	4711183	4706505	4701623	4688553	4656133	4573743	28	1331172	4711183	52.26	443615	336231	3	6	0
GCA_018013315v1	24	21	19	18	14	4680592	4678466	4669612	4655140	4630391	4476440	28	1013820	4680592	52.27	398124	310573	4	7	0
GCA_018113305v1	23	19	18	17	14	4723618	4721177	4711869	4703186	4691157	4566949	28	795536	4723618	52.25	397494	331959	5	8	0
GCA_018354465v1	23	22	21	19	15	4931174	4928401	4927188	4921492	4893220	4758711	28	1411986	4931174	52.34	416621	256029	4	7	0
GCA_018391115v1	25	16	16	15	13	4683346	4681548	4655351	4655351	4643375	4561126	28	1411988	4683346	52.27	443924	331959	3	7	0
GCA_018483325v1	23	19	18	17	13	4737463	4734692	4723351	4718192	4700613	4562606	28	1411988	4737463	52.23	397494	333411	4	7	0
GCA_018626655v1	25	24	23	22	16	4752283	4750575	4748931	4743242	4727769	4505593	28	1244505	4752283	52.25	397494	220224	4	8	0
GCA_018774125v1	22	18	18	16	12	4739196	4735806	4724484	4724484	4693535	4532898	28	1494670	4739196	52.26	443666	232140	3	7	0
GCA_018954095v1	22	20	20	17	15	4722505	4718761	4712993	4712993	4666537	4584138	28	1411585	4722505	52.25	496516	200685	3	7	0
GCA_019078885v1	21	18	17	17	15	4995103	4991425	4984391	4979232	4979232	4896832	28	1452191	4995103	52.24	427822	336349	4	7	0
GCA_019096415v1	21	18	18	16	12	4747503	4743159	4735719	4735719	4700420	4556669	28	1446291	4747503	52.24	496516	337519	3	6	0
GCA_019208215v1	23	18	17	16	12	4872302	4869466	4854821	4848814	4830552	4689137	28	1411987	4872302	52.21	496498	336600	3	6	0
GCA_019221325v1	22	20	18	17	12	4746360	4742760	4738408	4724499	4713087	4515058	28	1411986	4746360	52.21	496516	336350	3	6	0
GCA_019278785v1	23	21	20	20	14	4793044	4790271	4784503	4779360	4779360	4558478	28	1411927	4793044	52.23	397497	201982	3	7	0
GCA_019384015v1	22	19	18	16	13	4868086	4864696	4857664	4852523	4816728	4698632	28	1454978	4868086	52.24	496516	273191	3	6	0
GCA_019406085v1	24	22	21	19	15	4716886	4714698	4712064	4706368	4681803	4538865	28	1076500	4716886	52.25	416621	232139	4	7	0
GCA_019442205v1	24	18	17	17	14	4846479	4844089	4827362	4822203	4822203	4717137	28	1455246	4846479	52.18	496516	232139	3	7	0
GCA_019488485v1	23	19	19	16	13	4731752	4728981	4714973	4714973	4662382	4550335	28	1411642	4731752	52.25	496718	335374	3	6	0
GCA_019558055v1	22	18	18	17	13	4838482	4835092	4825922	4825922	4808579	4654883	28	1411992	4838482	52.23	496527	259525	3	6	0
GCA_019596045v1	27	21	21	18	15	4772547	4772005	4757639	4757639	4702857	4591154	28	1081661	4772547	52.2	438041	232139	4	8	0
GCA_019657265v1	25	20	16	15	13	4736283	4734474	4723339	4698816	4683461	4601061	28	1411987	4736283	52.23	438010	310761	4	7	0
GCA_019728855v1	24	23	21	21	19	4675898	4673559	4670707	4657791	4657791	4575404	28	1411978	4675898	52.27	445333	180742	3	8	0
GCA_019952735v1	25	18	18	18	16	5097445	5095637	5077227	5077227	5077227	4994968	28	1411994	5097445	52.18	397494	232139	4	8	0
GCA_019961355v1	23	19	18	16	13	4776783	4774012	4763862	4758703	4720121	4601791	28	1411986	4776783	52.25	496545	231914	3	6	0
GCA_019975575v1	23	19	18	18	12	4733373	4730602	4716318	4710874	4710874	4500259	28	1411971	4733373	52.21	397212	327895	4	7	0
GCA_020523585v1	21	18	17	14	12	4677522	4673244	4666222	4661063	4613703	4531313	28	1411988	4677522	52.28	496516	336231	3	6	0
GCA_020617575v1	23	19	18	18	15	4894928	4891909	4881457	4876169	4876169	4744695	28	1411835	4894928	52	496516	330668	3	6	0
GCA_020620905v1	24	20	20	17	13	4779809	4777295	4764169	4764169	4723541	4577719	28	1415492	4779809	52.24	496506	219264	3	7	0
GCA_020653175v1	23	19	19	18	16	4886677	4883844	4874231	4874231	4861180	4778908	28	1411871	4886677	52.26	402603	310761	4	7	0
GCA_020837685v1	22	18	17	17	13	4846254	4842852	4832998	4827839	4827839	4670228	28	1411918	4846254	52.25	496404	336229	3	6	0
GCA_020904515v1	23	19	19	18	13	4777881	4775110	4763249	4763249	4745699	4577382	28	1411988	4777881	52.18	496516	232139	3	7	0
GCA_020943505v1	23	18	18	18	16	4904544	4901993	4889484	4889484	4889484	4806898	28	1411985	4904544	52.19	397494	276867	4	7	0
GCA_020978725v1	25	22	21	18	14	4795510	4793539	4786620	4780924	4730345	4599495	28	909899	4795510	52.26	411482	273180	4	7	0
GCA_021071025v1	23	18	17	17	13	4834520	4831747	4819598	4814481	4814481	4656173	28	1422485	4834520	52.21	496517	336231	3	6	0
GCA_021255845v1	23	19	18	17	13	4817842	4814771	4804307	4799035	4778608	4637472	28	1411856	4817842	52.09	496516	267645	3	6	0
GCA_021361605v1	23	18	17	16	13	4732801	4730027	4716368	4710370	4686124	4574143	28	1455518	4732801	52.25	443924	310761	3	7	0
GCA_021579415v1	22	22	21	20	15	4828629	4825239	4825239	4819543	4806395	4611892	28	1411993	4828629	52.23	397491	274875	4	7	0
GCA_022178845v1	23	19	19	18	15	4745244	4742369	4731017	4731017	4716863	4593349	28	679918	4745244	52.23	496487	273184	4	7	0
GCA_022595115v1	22	18	18	16	12	4835662	4832272	4821894	4821894	4787440	4633915	28	1411984	4835662	52.23	526648	273191	3	6	0
GCA_022612355v1	25	19	19	16	13	4816984	4815477	4802111	4802111	4755708	4643552	28	1425451	4816984	52.21	496516	336231	3	6	0
GCA_022625325v1	25	21	21	21	16	4885700	4884191	4875861	4875861	4875861	4691572	28	1111693	4885700	52.21	444032	272563	4	7	0
GCA_022668515v1	24	20	19	18	15	4809701	4807411	4798284	4793125	4775595	4665913	28	1412033	4809701	52.19	439612	273195	4	7	0
GCA_022901155v1	23	19	18	18	15	5056292	5053519	5043667	5038508	5038508	4910817	28	1411822	5056292	52.23	496503	232139	3	7	0
GCA_022919735v1	22	19	18	18	15	4939661	4936166	4927298	4922094	4922094	4809574	28	1400972	4939661	52.19	443924	247534	4	7	0
GCA_022992825v1	24	21	21	19	15	4820739	4818687	4810171	4810171	4772681	4629703	28	1245349	4820739	52.08	443924	200685	4	7	0
GCA_023202875v1	24	21	21	21	17	4765276	4762818	4752563	4752563	4752563	4612026	28	1395540	4765276	52.24	333187	220225	4	8	0
GCA_023219535v1	25	21	20	19	14	4862207	4860698	4852372	4847231	4829622	4646442	28	1106530	4862207	52.28	443923	272682	4	7	0
GCA_023296425v1	23	18	17	17	15	4811146	4807770	4796108	4790793	4790793	4708395	28	1415486	4811146	52.19	496718	337519	3	6	0
GCA_023326645v1	23	19	19	18	15	4843348	4840577	4830723	4830723	4809546	4678123	28	1411986	4843348	52.2	496516	232139	3	7	0
GCA_023437625v1	23	20	20	18	15	4804401	4801585	4793018	4793018	4765304	4649270	28	1403727	4804401	52.22	397493	279831	4	7	0
GCA_023639925v1	20	17	17	16	13	4854421	4849858	4841376	4841376	4825934	4711891	28	1416975	4854421	52.25	589864	336231	3	6	0
GCA_023645055v1	24	17	14	14	12	4696919	4694452	4680106	4664187	4664187	4581787	28	1414448	4696919	52.25	443689	331725	3	7	0
GCA_023691785v1	25	20	17	16	14	4751703	4750061	4734655	4711961	4696756	4618941	28	1245144	4751703	52.27	496516	259528	3	6	0
GCA_023697585v1	24	20	19	18	15	4788667	4786541	4776663	4771504	4751724	4627686	28	1411577	4788667	52.23	443563	232200	3	7	0
GCA_023727905v1	25	22	19	18	15	4758328	4756534	4746414	4726026	4712282	4607262	28	1076499	4758328	52.27	397629	252821	4	8	0
GCA_023729255v1	24	21	20	18	14	4783990	4781701	4774677	4769518	4744520	4605271	28	795488	4783990	52.25	496516	259528	4	7	0
GCA_023738495v1	24	20	20	18	14	4858167	4856041	4847719	4847719	4813779	4667695	28	1411986	4858167	52.26	449089	257478	3	6	0
GCA_023780455v1	24	20	19	17	14	4836833	4834063	4819551	4813850	4782844	4660664	28	1081687	4836833	52.18	397497	333187	4	8	0
GCA_023785275v1	22	18	16	15	12	4709964	4706572	4697303	4684243	4670446	4559476	28	1455522	4709964	52.24	496517	322567	3	6	0
GCA_023798295v1	23	18	18	16	14	4754667	4751651	4739654	4739654	4717452	4635052	28	1188494	4754667	52.27	496516	232423	3	7	0
GCA_023798655v1	23	21	21	19	15	4852941	4850125	4844357	4844357	4815764	4651879	28	1396483	4852941	52.24	449105	259528	4	7	0
GCA_023804275v1	24	20	19	17	15	4785539	4783112	4773265	4763454	4717454	4635054	28	1081681	4785539	52.28	443924	259528	4	7	0
GCA_023974825v1	24	20	20	19	14	4727336	4724738	4710300	4710300	4694817	4518628	28	1245155	4727336	52.23	496649	231989	3	7	0
GCA_024060475v1	24	18	17	17	15	4706197	4703762	4689794	4683494	4683494	4601094	28	1076151	4706197	52.28	397629	211758	4	8	0
GCA_024117185v1	22	17	16	16	14	4794612	4790988	4778617	4772782	4772782	4690392	28	1411583	4794612	52.22	532978	276866	3	6	0
GCA_024191335v1	25	20	17	16	14	4717046	4715252	4701571	4685263	4670499	4587856	28	659713	4717046	52.27	497367	270600	4	8	0
GCA_005402605v1	25	23	23	23	19	4671119	4668412	4662996	4662996	4662996	4504670	29	696052	4671119	52.25	397570	190687	5	9	0
GCA_005466595v1	20	16	16	16	13	4591440	4586967	4578718	4578718	4578718	4453116	29	1411988	4591440	52.29	443924	282585	3	7	0
GCA_005619035v1	25	23	22	22	19	4633156	4630660	4623535	4616951	4616951	4486975	29	841699	4633156	52.29	317730	173411	5	10	0
GCA_005643675v1	27	25	24	20	17	4631785	4630348	4627843	4617871	4551987	4442818	29	738331	4631785	52.29	385859	224579	5	9	0
GCA_005734695v1	24	21	21	21	17	4632903	4630331	4621372	4621372	4621372	4487148	29	616328	4632903	52.28	331735	201227	6	10	0
GCA_005866685v1	26	23	20	18	15	4709618	4707724	4703484	4687516	4656185	4537641	29	1288158	4709618	52.26	445348	232139	3	7	0
GCA_005936025v1	21	17	17	17	14	4659856	4656636	4644379	4644379	4644379	4540937	29	628912	4659856	52.27	397497	277208	5	8	0
GCA_006045535v1	23	21	19	19	17	4689539	4686161	4682714	4671859	4671859	4589459	29	825279	4689539	52.26	442925	253064	4	8	0
GCA_006045675v1	22	20	20	20	18	4749955	4746127	4742259	4742259	4742259	4659871	29	640329	4749955	52.29	387480	216165	5	9	0
GCA_006047435v1	26	19	19	19	17	4700742	4698743	4685203	4685203	4685203	4602535	29	1157243	4700742	52.27	446625	173200	4	7	0
GCA_006065085v1	26	19	19	19	16	4710899	4708773	4694540	4694540	4694540	4576810	29	1291273	4710899	52.23	397494	200685	4	8	0
GCA_006107815v1	27	25	24	22	19	4702519	4701227	4697795	4692099	4665792	4539165	29	695846	4702519	52.24	385797	180748	5	11	0
GCA_006123495v1	24	20	19	18	16	4856376	4853470	4842901	4837758	4822847	4740436	29	1076147	4856376	52.12	443792	335446	4	8	0
GCA_006162285v1	25	19	16	16	14	4667935	4665809	4647923	4629473	4629473	4547073	29	1411579	4667935	52.28	496516	259527	3	6	0
GCA_006206845v1	22	17	16	16	13	4752358	4749151	4740452	4735309	4735309	4609764	29	1455472	4752358	52.17	496516	271044	3	6	0
GCA_006228725v1	26	20	20	19	15	4757955	4756116	4743598	4743598	4720236	4576403	29	1411937	4757955	52.25	496516	200685	3	7	0
GCA_006280275v1	23	17	17	17	14	4758954	4755564	4739341	4739341	4739341	4625228	29	1411805	4758954	52.25	496842	285035	3	6	0
GCA_006289695v1	23	21	19	19	16	4702621	4698785	4694476	4683621	4683621	4568581	29	1202404	4702621	52.27	397494	252452	4	8	0
GCA_006298685v1	25	23	23	23	21	4658528	4655796	4652618	4652618	4652618	4570322	29	930356	4658528	52.28	386191	160466	4	10	0
GCA_006310365v1	26	20	17	17	13	4809558	4807752	4794206	4772483	4772483	4619467	29	1415486	4809558	52.29	496516	336231	3	6	0
GCA_006323285v1	24	22	22	21	19	4668365	4665280	4662644	4662644	4642901	4560234	29	930395	4668365	52.26	468958	180987	4	8	0
GCA_006407835v1	22	18	17	17	15	4786573	4782973	4774705	4769539	4769539	4687139	29	1411729	4786573	52.19	496516	199420	3	7	0
GCA_006491435v1	25	24	23	23	21	4645634	4643209	4640303	4635144	4635144	4552490	29	912549	4645634	52.28	335436	180755	5	10	0
GCA_006509165v1	25	21	20	20	18	4790722	4788192	4775832	4770422	4770422	4688035	29	995512	4790722	52.22	273192	194900	5	10	0
GCA_006558185v1	24	22	21	20	17	4633417	4630169	4626311	4620887	4609591	4486672	29	795157	4633417	52.28	317657	190906	5	9	0
GCA_006571985v1	26	21	19	19	17	4747458	4745654	4731714	4717270	4717270	4634420	29	1288487	4747458	52.21	445359	184197	3	8	0
GCA_006594725v1	23	21	20	20	18	4659456	4656076	4651927	4646768	4646768	4564357	29	1102538	4659456	52.27	341949	180742	4	9	0
GCA_006621325v1	25	20	18	18	16	4780404	4778065	4763370	4748711	4748711	4666452	29	1411994	4780404	52.19	445352	232139	3	7	0
GCA_006643715v1	25	21	21	20	18	4663587	4661349	4649890	4649890	4636360	4554101	29	800761	4663587	52.27	445357	227473	4	8	0
GCA_006840805v1	24	23	22	21	18	4716035	4713264	4711904	4706567	4684160	4567948	29	1076497	4716035	52.1	385843	180633	4	8	0
GCA_006922735v1	26	23	21	21	19	4707962	4706358	4697978	4687123	4687123	4604723	29	658876	4707962	52.26	336229	195233	5	10	0
GCA_006928195v1	25	21	20	20	18	4689837	4687711	4677274	4672131	4672131	4589731	29	1245759	4689837	52.26	343545	195731	4	8	0
GCA_007033745v1	23	21	20	20	17	4668506	4665114	4659344	4654201	4654201	4528357	29	997083	4668506	52.26	382042	215973	5	9	0
GCA_007035025v1	26	22	22	21	18	4668981	4667022	4653181	4653181	4637676	4528737	29	643709	4668981	52.25	397364	232140	5	8	0
GCA_007046745v1	27	23	23	22	20	4659806	4658585	4648729	4648729	4635151	4552882	29	823994	4659806	52.28	335449	232139	5	9	0
GCA_007100505v1	22	19	19	18	14	4675217	4670870	4659031	4659031	4643826	4508685	29	1446161	4675217	52.25	445373	272885	3	6	0
GCA_007100775v1	23	22	21	20	15	4743442	4739642	4738280	4731694	4709892	4547412	29	877338	4743442	52.28	342055	225159	5	9	0
GCA_007236135v1	27	24	24	23	19	4654281	4653004	4645425	4645425	4630406	4490880	29	918315	4654281	52.26	335336	152852	5	10	0
GCA_007236255v1	27	24	24	23	21	4657292	4656131	4650677	4650677	4633089	4550359	29	923977	4657292	52.27	324453	173180	5	10	0
GCA_007431425v1	27	23	22	21	17	4659145	4657643	4642608	4632996	4620288	4478327	29	1280323	4659145	52.25	333187	180552	4	9	0
GCA_007470755v1	25	21	18	18	16	4633899	4631773	4623237	4607007	4607007	4524607	29	615283	4633899	52.28	418644	233466	5	8	0
GCA_007497335v1	25	21	19	19	17	4762665	4759878	4749030	4738262	4738262	4655613	29	1248631	4762665	52.26	496842	180645	3	8	0
GCA_007567105v1	21	17	17	17	15	4714957	4711272	4700999	4700999	4700999	4618599	29	1456604	4714957	52.2	445363	232139	3	7	0
GCA_007635295v1	22	18	16	16	13	4677956	4673613	4663802	4653222	4653222	4535937	29	1455528	4677956	52.25	445364	336232	3	6	0
GCA_007729565v1	27	20	18	18	14	4700127	4698966	4681946	4671416	4671416	4536946	29	1411986	4700127	52.24	386231	231914	4	7	0
GCA_007804015v1	24	22	22	22	18	4620605	4617834	4614836	4614836	4614836	4478923	29	915587	4620605	52.29	397494	200685	4	8	0
GCA_007889585v1	23	18	17	17	15	4701226	4698300	4686976	4681833	4681833	4599433	29	1411986	4701226	52.23	496516	213841	3	6	0
GCA_007951605v1	23	22	21	20	16	4725392	4721634	4720286	4714590	4694086	4557034	29	829431	4725392	52.25	496516	236938	4	7	0
GCA_007955725v1	25	23	23	23	19	4829119	4826386	4822386	4822386	4822386	4671512	29	841770	4829119	52.15	396366	180603	5	9	0
GCA_008532995v1	24	18	16	16	14	4963501	4960109	4941958	4931389	4931389	4848759	29	1403192	4963501	52.1	496516	336231	3	6	0
GCA_008548135v1	24	23	19	18	15	4622847	4620074	4618724	4593123	4573728	4459655	29	1245626	4622847	52.29	386185	211794	4	8	0
GCA_008696725v1	24	20	20	20	15	4661990	4659222	4650448	4650448	4650448	4486812	29	1111568	4661990	52.27	371419	200685	4	8	0
GCA_008725095v1	21	16	16	16	14	4701116	4697225	4685603	4685603	4685603	4603203	29	1411986	4701116	52.23	443924	276867	3	7	0
GCA_009006015v1	24	20	18	17	14	4647541	4644693	4634858	4623585	4608575	4504986	29	1245155	4647541	52.28	496405	231914	3	7	0
GCA_009188865v1	25	23	23	23	18	4628367	4626117	4619708	4619708	4619708	4432216	29	823995	4628367	52.28	418476	164312	4	8	0
GCA_009349215v1	20	19	19	19	16	4661215	4656756	4655402	4655402	4655402	4523884	29	935348	4661215	52.28	397497	200685	4	8	0
GCA_010123415v1	22	16	16	15	13	4635792	4632296	4617712	4617712	4605672	4523272	29	1411982	4635792	52.27	496516	232139	3	6	0
GCA_010373265v1	24	21	21	19	17	4642176	4639403	4629359	4629359	4600819	4518408	29	1401621	4642176	52.3	443923	200673	4	7	0
GCA_010413455v1	25	23	22	22	18	4667620	4665551	4662917	4657758	4657758	4505092	29	1250659	4667620	52.26	347256	173297	4	9	0
GCA_010443355v1	27	21	21	21	18	4703348	4702061	4687728	4687728	4687728	4568568	29	616373	4703348	52.23	397629	210637	5	9	0
GCA_010451875v1	26	23	23	22	18	4657336	4655119	4646769	4646769	4631591	4497438	29	910122	4657336	52.27	341642	231598	5	9	0
GCA_010475665v1	26	16	15	15	13	4717924	4716118	4692400	4686526	4686526	4603883	29	1412722	4717924	52.22	488811	252266	3	6	0
GCA_010482015v1	20	18	17	17	15	4648924	4644546	4637326	4632167	4632167	4549779	29	1411585	4648924	52.29	497968	271046	3	6	0
GCA_010491525v1	25	21	21	21	18	4659495	4657369	4647541	4647541	4647541	4538700	29	914095	4659495	52.27	397497	201973	5	9	0
GCA_010499075v1	27	22	22	22	18	4645626	4644272	4631055	4631055	4631055	4495904	29	795428	4645626	52.28	386332	200685	5	9	0
GCA_010511595v1	25	24	23	23	19	4645807	4643555	4641666	4636523	4636523	4500963	29	642568	4645807	52.28	317740	190877	5	10	0
GCA_010512275v1	24	21	20	20	18	4725135	4722362	4715830	4710671	4710671	4628271	29	1194573	4725135	52.25	417229	225238	4	8	0
GCA_010551495v1	24	23	22	22	19	4643840	4640755	4638396	4632700	4632700	4523307	29	1159477	4643840	52.25	386193	214170	4	8	0
GCA_010564985v1	24	24	24	24	21	4711395	4708622	4708622	4708622	4708622	4598903	29	697262	4711395	52.17	397629	192434	5	10	0
GCA_010591585v1	23	19	19	19	16	4667887	4664751	4657222	4657222	4657222	4531353	29	1159492	4667887	52.26	443178	180987	4	8	0
GCA_010593525v1	26	20	19	18	15	4761857	4760049	4741525	4735916	4725025	4596679	29	1411694	4761857	52.24	445683	226014	3	6	0
GCA_010613465v1	22	22	21	20	17	4661893	4656844	4656844	4651148	4635665	4525914	29	1257720	4661893	52.23	391408	232149	4	8	0
GCA_010617885v1	19	17	16	16	14	4650045	4644886	4641751	4635958	4635958	4553667	29	1411354	4650045	52.28	496718	232139	3	6	0
GCA_010693505v1	26	21	21	19	17	4634991	4633484	4618683	4618683	4590874	4508474	29	1076154	4634991	52.27	386016	214170	4	8	0
GCA_010706815v1	26	17	17	17	15	4775892	4774297	4750292	4750292	4750292	4667804	29	1073651	4775892	52.18	353134	231823	4	8	0
GCA_010717475v1	20	16	15	15	12	4668351	4663892	4655069	4649908	4649908	4524393	29	1412005	4668351	52.26	508140	276855	3	6	0
GCA_010720835v1	28	22	21	21	18	4760199	4759657	4743933	4738324	4738324	4619827	29	1248658	4760199	52.25	360941	200685	4	9	0
GCA_010726695v1	27	24	22	21	18	4813492	4812079	4803347	4791533	4776328	4662629	29	1396489	4813492	52.31	364009	200685	4	8	0
GCA_011103665v1	20	15	15	15	13	4647413	4643207	4631990	4631990	4631990	4549590	29	1411981	4647413	52.28	496516	257395	3	6	0
GCA_011109435v1	25	23	21	21	17	4633095	4630255	4626081	4614288	4614288	4475975	29	1159492	4633095	52.26	416908	200679	4	7	0
GCA_011118935v1	19	15	15	15	11	4667611	4663097	4651301	4651301	4651301	4504382	29	1494730	4667611	52.26	443178	327900	3	6	0
GCA_011179715v1	25	23	22	20	17	4673673	4671547	4666367	4660752	4612988	4505060	29	708401	4673673	52.29	385751	273192	5	8	0
GCA_011191815v1	23	20	19	19	16	4795321	4792304	4784946	4779250	4779250	4652535	29	1076499	4795321	52.19	443943	273198	4	7	0
GCA_011209185v1	27	24	24	24	20	4762749	4761462	4755182	4755182	4755182	4600250	29	1159468	4762749	52.26	309128	161447	5	10	0
GCA_011210445v1	23	16	16	16	14	4667649	4663917	4646006	4646006	4646006	4563726	29	1415458	4667649	52.25	496516	273192	3	6	0
GCA_011229815v1	23	19	18	18	14	4776316	4772862	4759958	4754799	4754799	4602678	29	1411987	4776316	52.21	496516	282533	3	6	0
GCA_011256635v1	20	14	14	14	12	4748496	4743636	4726214	4726214	4726214	4643803	29	1423400	4748496	52.22	496405	336231	3	6	0
GCA_011262295v1	20	15	15	15	13	4624473	4620279	4610271	4610271	4610271	4527860	29	1411376	4624473	52.28	496516	282554	3	6	0
GCA_011311995v1	24	21	21	20	18	4619448	4616687	4607537	4607537	4592032	4509632	29	1245566	4619448	52.29	333407	180487	4	9	0
GCA_011428015v1	25	21	20	19	15	4761307	4758884	4744394	4738785	4723587	4588667	29	1245759	4761307	52.25	446824	231793	3	7	0
GCA_011445555v1	24	16	16	15	13	4635919	4633272	4612019	4612019	4599979	4517579	29	1411982	4635919	52.27	496516	273192	3	6	0
GCA_011464135v1	26	19	19	18	14	4800115	4798245	4784165	4784165	4768960	4632546	29	1245348	4800115	52.19	567457	276867	3	6	0
GCA_011497685v1	24	19	18	17	14	4791995	4789036	4776356	4771197	4757862	4632573	29	1411945	4791995	52.22	397496	232140	4	7	0
GCA_011511705v1	24	18	16	15	13	4733511	4730661	4715719	4702583	4690205	4607805	29	1455969	4733511	52.25	496517	272561	3	6	0
GCA_011517525v1	20	16	16	16	14	4750339	4746032	4737223	4737223	4737223	4655130	29	1075771	4750339	52.29	443198	276867	4	7	0
GCA_011731735v1	25	19	17	16	13	4736135	4733708	4716595	4706168	4683210	4574509	29	1411659	4736135	52.23	386001	331735	4	7	0
GCA_011740915v1	25	23	23	20	15	4997813	4995645	4989951	4989951	4946922	4755911	29	1411987	4997813	52.11	419189	200685	4	8	0
GCA_013163245v1	23	21	20	18	16	4711248	4707510	4703931	4695543	4661295	4579026	29	1411988	4711248	52.23	445373	273192	3	6	0
GCA_013500875v1	20	16	16	16	11	4784948	4780477	4771662	4771662	4771662	4565134	29	1494712	4784948	52.2	496487	277208	3	6	0
GCA_013519255v1	25	18	17	16	13	4761707	4759280	4741029	4735778	4721319	4611842	29	1455386	4761707	52.25	508396	336229	3	6	0
GCA_013659475v1	24	17	16	16	13	4706850	4704077	4684894	4675892	4675892	4564617	29	1411905	4706850	52.25	496487	273212	3	6	0
GCA_013755215v1	23	20	19	16	13	4726092	4722700	4712064	4706921	4666580	4560335	29	1396208	4726092	52.22	443924	245781	4	7	0
GCA_013983595v1	25	20	19	16	14	4758881	4757011	4743382	4737497	4696504	4619810	29	1738966	4758881	52.3	443198	231914	3	6	0
GCA_014110585v1	27	25	24	24	18	4988962	4987801	4980451	4975292	4975292	4747861	29	1250595	4988962	52.22	385962	168873	4	9	0
GCA_014112065v1	24	19	19	16	13	4922586	4919730	4907749	4907749	4844846	4721122	29	1459379	4922586	52.23	496516	336348	3	6	0
GCA_014177725v1	28	25	24	24	22	5005265	5004744	4999539	4992386	4992386	4909343	29	1243837	5005265	52.2	310761	172941	5	10	0
GCA_014291775v1	24	23	21	20	14	4840087	4836932	4835820	4824983	4811932	4596040	29	1387433	4840087	52.21	361049	218913	4	8	0
GCA_014293615v1	24	18	18	17	13	4717395	4713897	4703111	4703111	4691230	4530195	29	1411003	4717395	52.23	443290	273193	3	6	0
GCA_014395625v1	26	22	21	21	14	4805280	4803773	4792287	4787146	4787146	4526892	29	1345465	4805280	52.16	496845	232139	3	7	0
GCA_014472515v1	25	20	19	18	16	4982051	4979618	4964239	4958543	4946503	4863854	29	979192	4982051	52.11	496516	232139	4	8	0
GCA_014521285v1	22	18	16	16	13	4672351	4669039	4658228	4639678	4639678	4525590	29	1245349	4672351	52.29	496537	277202	3	6	0
GCA_014590745v1	23	18	17	17	13	4735329	4731937	4717866	4709010	4709010	4559350	29	1417153	4735329	52.23	496708	336231	3	6	0
GCA_014680505v1	26	21	20	19	15	4769494	4767686	4754809	4749397	4727602	4594719	29	1260855	4769494	52.21	496516	200686	3	7	0
GCA_014933705v1	25	19	18	16	14	4703066	4700639	4685799	4679782	4646277	4563997	29	1415492	4703066	52.28	443924	271047	3	7	0
GCA_014955925v1	25	19	18	16	12	4949803	4947764	4933275	4926022	4897766	4754063	29	1479343	4949803	52.14	496516	336231	3	6	0
GCA_014976225v1	24	21	21	21	16	4892213	4889689	4882012	4882012	4882012	4695054	29	1045720	4892213	52.18	388401	232895	4	8	0
GCA_015006935v1	23	18	18	17	14	4718883	4715477	4704292	4704292	4691241	4569287	29	884889	4718883	52.26	386207	331959	5	8	0
GCA_015116035v1	24	23	21	20	17	4715508	4712737	4709924	4695422	4681126	4565848	29	1023785	4715508	52.26	449087	200496	4	8	0
GCA_015443925v1	23	21	20	17	13	4712762	4709308	4703634	4698475	4659040	4510841	29	1245338	4712762	52.25	496516	232139	3	7	0
GCA_015837075v1	23	20	18	17	15	4693851	4690459	4683439	4669563	4648273	4565684	29	1081678	4693851	52.28	397498	213977	4	8	0
GCA_015838955v1	24	20	20	19	15	4754649	4751878	4742028	4742028	4731867	4562805	29	1076498	4754649	52.24	443924	271306	4	7	0
GCA_015863705v1	22	20	18	16	14	4893225	4889037	4883363	4871451	4840979	4758568	29	934032	4893225	52.29	498362	273205	4	7	0
GCA_015874965v1	23	20	19	17	14	4883327	4879937	4872907	4867748	4827646	4709891	29	1245270	4883327	52.18	443924	331959	4	7	0
GCA_016022855v1	26	23	21	20	16	4855885	4854077	4846599	4835552	4813749	4658583	29	1411749	4855885	52.19	343496	200795	4	8	0
GCA_016149155v1	23	22	21	21	17	4844256	4840520	4836112	4830971	4830971	4674850	29	1076497	4844256	52.16	443924	200685	4	8	0
GCA_016151895v1	23	19	17	16	14	4844716	4841387	4828249	4812429	4791695	4708512	29	1412549	4844716	52.28	443924	268015	4	7	0
GCA_016252555v1	23	21	21	20	17	4750881	4747587	4739952	4739952	4724462	4620729	29	1245635	4750881	52.29	402806	200556	4	8	0
GCA_016442645v1	21	19	18	16	13	4910138	4905224	4899550	4891360	4858965	4740120	29	1292620	4910138	52.23	508397	336231	3	6	0
GCA_016446525v1	23	17	17	17	15	5028371	5024983	5010056	5010056	5010056	4927787	29	1455528	5028371	52.21	496516	336231	3	6	0
GCA_016450685v1	23	19	18	17	13	4744103	4740713	4731904	4726492	4711062	4550210	29	1411735	4744103	52.28	496708	271064	3	6	0
GCA_016640435v1	24	20	19	18	15	4714058	4711285	4702600	4694921	4684348	4566900	29	1411988	4714058	52.25	364007	273192	4	7	0
GCA_016737855v1	23	20	20	19	16	4831361	4827631	4820841	4820841	4801351	4677761	29	1457562	4831361	52.2	445375	232139	3	7	0
GCA_017011775v1	22	20	19	18	14	4718602	4715395	4712326	4706864	4687249	4530638	29	1411987	4718602	52.28	397212	282585	4	7	0
GCA_017042615v1	23	18	18	16	14	4743573	4740183	4728386	4728386	4703215	4620815	29	798985	4743573	52.22	357554	265739	5	8	0
GCA_017224775v1	20	17	15	15	13	4678126	4673653	4662731	4649730	4649730	4567626	29	1494713	4678126	52.27	496517	232139	3	6	0
GCA_017322225v1	24	20	20	19	15	4734210	4731379	4722867	4722867	4711084	4566347	29	1411984	4734210	52.26	496516	280303	3	6	0
GCA_017331065v1	27	25	22	20	16	4760265	4759300	4753735	4733290	4695868	4548129	29	836918	4760265	52.25	397629	231914	5	8	0
GCA_017488285v1	20	18	18	18	15	4819691	4815220	4812083	4812083	4812083	4683359	29	1414662	4819691	52.23	496513	282584	3	6	0
GCA_018171195v1	26	25	24	23	19	4920281	4918774	4916116	4910931	4892350	4742940	29	1076409	4920281	52.17	379839	180642	5	9	0
GCA_018171275v1	25	22	22	21	16	4936697	4934459	4925885	4925885	4912879	4705245	29	1076501	4936697	52.15	379839	201973	4	8	0
GCA_018230025v1	28	26	21	20	17	4725612	4725070	4721928	4693504	4677814	4572760	29	1076393	4725612	52.23	340793	232139	4	8	0
GCA_018351995v1	24	20	19	18	15	4684341	4681568	4670077	4660592	4636981	4525875	29	671134	4684341	52.25	397374	232139	5	9	0
GCA_018415205v1	25	22	21	21	15	4790577	4788304	4778260	4772564	4772564	4540605	29	1411896	4790577	52.22	496516	224581	3	7	0
GCA_018547685v1	24	20	18	18	12	4804033	4801289	4791441	4780692	4780692	4559081	29	1410718	4804033	52.2	496516	336230	3	6	0
GCA_018751915v1	25	20	18	17	15	4742655	4740363	4726988	4710007	4693408	4611139	29	1455528	4742655	52.26	445364	273192	3	6	0
GCA_018932915v1	27	22	22	20	15	4731313	4729870	4712273	4712273	4677721	4496352	29	1411553	4731313	52.22	507937	201973	3	7	0
GCA_019064545v1	23	22	21	21	16	4791577	4788187	4785369	4779673	4779673	4573447	29	1410191	4791577	52.19	496516	191086	3	8	0
GCA_019256845v1	27	19	18	17	14	4797059	4795898	4775684	4770541	4752113	4633295	29	1411987	4797059	52.26	416328	310561	4	7	0
GCA_019261165v1	27	20	20	20	14	4881560	4880497	4861227	4861227	4861227	4655203	29	1411585	4881560	52.1	443522	232922	3	7	0
GCA_019383415v1	25	18	17	16	13	4766771	4764521	4746916	4738086	4726818	4612635	29	1462729	4766771	52.2	496530	252961	3	6	0
GCA_019383775v1	25	18	18	18	14	4781662	4779744	4760575	4760575	4760575	4611417	29	1411960	4781662	52.19	496516	273209	3	6	0
GCA_019472725v1	22	19	18	18	13	4886358	4882486	4875466	4869673	4869673	4699577	29	1430290	4886358	52.12	443151	327900	4	7	0
GCA_019571155v1	22	18	17	16	13	4813702	4809947	4801142	4795983	4774652	4660748	29	1411986	4813702	52.17	496516	276867	3	6	0
GCA_019571835v1	21	17	17	17	14	4899507	4895554	4886739	4886739	4886739	4770347	29	1411986	4899507	52.15	496516	276867	3	6	0
GCA_019576355v1	24	21	19	18	14	4722934	4720163	4711686	4696460	4676792	4524774	29	1411993	4722934	52.28	496515	272877	3	6	0
GCA_019588365v1	27	23	22	20	16	4829766	4828630	4820619	4814941	4777386	4621506	29	1169005	4829766	52.05	364009	252921	4	8	0
GCA_019658325v1	25	19	18	17	13	4743952	4741826	4725286	4715812	4701569	4548470	29	1411994	4743952	52.25	399156	232139	4	7	0
GCA_019723625v1	20	18	17	16	13	4843747	4839370	4836231	4830535	4807723	4699992	29	1446938	4843747	52.19	496527	276867	3	6	0
GCA_019728195v1	21	19	17	17	14	4902752	4897426	4894003	4883148	4883148	4770448	29	720910	4902752	52.24	496516	336007	4	7	0
GCA_019796955v1	24	21	19	18	14	4828201	4825430	4817885	4805875	4790421	4626246	29	1049522	4828201	52.14	443587	257391	4	7	0
GCA_019830635v1	23	21	20	20	14	4703839	4700109	4694341	4689200	4689200	4482918	29	1396148	4703839	52.26	496516	273227	3	6	0
GCA_019830655v1	23	21	20	19	16	4810825	4807089	4801321	4796162	4776926	4658140	29	1076095	4810825	52.19	443924	232139	4	8	0
GCA_019904375v1	24	20	20	18	15	4743263	4740670	4729208	4729208	4691448	4575893	29	1076190	4743263	52.22	397474	273193	4	7	0
GCA_019944155v1	24	18	17	17	14	4791499	4788726	4773162	4764112	4764112	4645791	29	1038132	4791499	52.22	443924	273192	4	7	0
GCA_019951615v1	24	19	19	18	15	4943844	4940464	4925186	4925186	4903613	4786631	29	1415492	4943844	52.18	496516	232129	3	7	0
GCA_019960355v1	23	17	16	16	12	4769024	4765577	4753712	4747563	4747563	4608122	29	1411989	4769024	52.27	496516	386286	3	6	0
GCA_020096175v1	25	21	20	18	14	4741891	4739464	4728971	4723275	4678729	4535857	29	1411994	4741891	52.27	397626	273192	4	7	0
GCA_020209645v1	23	19	19	17	14	4741789	4738399	4727293	4727293	4702647	4583911	29	1411993	4741789	52.28	496515	232139	3	7	0
GCA_020275465v1	25	18	14	14	12	4677506	4675060	4657939	4636922	4636922	4559650	29	1411988	4677506	52.27	496527	336230	3	6	0
GCA_020340895v1	23	20	19	16	14	5045681	5041989	5035120	5029961	4962837	4880437	29	805201	5045681	52.12	443924	302933	5	8	0
GCA_020513295v1	20	17	16	15	13	4734193	4729722	4722267	4713258	4695649	4613238	29	1411469	4734193	52.24	496405	277209	3	6	0
GCA_020616375v1	22	19	17	17	14	4695597	4691177	4683562	4672707	4672707	4559636	29	828657	4695597	52.28	443924	274873	4	8	0
GCA_020777795v1	24	21	21	20	16	4851289	4848361	4836622	4836622	4819309	4666562	29	815823	4851289	52.23	402678	276246	5	8	0
GCA_020952825v1	25	20	20	19	14	4712431	4710200	4694786	4694786	4675159	4498393	29	1076498	4712431	52.26	416621	268716	4	7	0
GCA_021247045v1	24	19	19	18	15	4902477	4899706	4887558	4887558	4864835	4744457	29	1411988	4902477	52.07	496516	232139	3	7	0
GCA_021291645v1	25	20	20	20	16	4892422	4890164	4873793	4873793	4873793	4720698	29	671250	4892422	52.19	496497	232418	4	8	0
GCA_021430615v1	23	17	17	17	15	4911561	4908300	4893661	4893661	4893661	4811392	29	1454408	4911561	52.17	497968	336231	3	6	0
GCA_021452025v1	27	19	19	18	14	4809745	4808497	4788830	4788830	4768573	4619245	29	1411994	4809745	52.22	397494	274879	4	7	0
GCA_021546495v1	23	19	19	18	14	4790916	4787524	4776693	4776693	4753076	4595475	29	1411994	4790916	52.22	397626	313624	4	7	0
GCA_021760025v1	22	18	17	16	13	4778736	4775280	4766465	4761239	4740468	4620839	29	1411992	4778736	52.21	496403	276867	3	6	0
GCA_022364455v1	23	20	20	19	15	4884644	4880912	4872423	4872423	4859341	4709077	29	1106528	4884644	52.25	496503	335436	4	7	0
GCA_022364675v1	24	21	21	20	16	4869455	4866682	4858193	4858193	4838278	4689513	29	1442014	4869455	52.26	443923	200673	3	7	0
GCA_022418255v1	23	19	18	18	14	4984495	4980888	4971046	4965955	4965955	4830830	29	1447175	4984495	52.18	496516	335662	3	6	0
GCA_022694995v1	25	21	21	20	14	4888782	4886355	4873908	4873908	4858703	4650455	29	1439651	4888782	52.15	496405	273309	3	6	0
GCA_022962575v1	23	19	18	17	13	4755869	4752477	4742629	4737470	4719131	4572579	29	1411982	4755869	52.24	397497	310645	4	7	0
GCA_023048585v1	23	17	13	13	11	4691960	4688415	4672563	4644825	4644825	4562435	29	1411987	4691960	52.27	496513	336229	3	6	0
GCA_023117575v1	23	20	19	18	15	4731322	4727930	4720468	4711595	4694523	4575107	29	1413802	4731322	52.21	331959	232139	4	8	0
GCA_023217635v1	25	20	19	18	13	4766454	4764328	4753361	4748207	4733246	4533064	29	1417150	4766454	52.22	497966	273194	3	6	0
GCA_023727225v1	24	20	19	18	16	4752600	4749640	4737809	4729381	4718674	4636462	29	1411586	4752600	52.27	496487	259528	3	6	0
GCA_023727945v1	24	19	19	18	14	4780425	4777148	4762879	4762879	4745349	4607106	29	1411676	4780425	52.25	496516	232076	3	7	0
GCA_023760395v1	27	24	24	23	17	4731255	4729875	4716082	4716082	4696953	4473189	29	1245154	4731255	52.26	331735	200685	5	9	0
GCA_023780425v1	24	18	17	17	15	4765180	4762359	4741659	4736514	4736514	4654124	29	1159268	4765180	52.24	397391	272566	4	8	0
GCA_023798275v1	24	19	18	17	14	4796302	4793393	4782238	4774136	4755431	4635303	29	1417169	4796302	52.26	397497	252775	4	7	0
GCA_024060365v1	23	17	17	17	15	4740253	4736877	4719726	4719726	4719726	4637207	29	779672	4740253	52.27	496516	259528	4	7	0
GCA_024071995v1	27	24	22	21	17	4771861	4770354	4761425	4750473	4735278	4573916	29	1244209	4771861	52.22	343512	178206	4	9	0
GCA_024099935v1	24	20	19	16	14	4713173	4710402	4700240	4695077	4655211	4572800	29	1076404	4713173	52.27	443832	232139	4	7	0
GCA_024131745v1	26	22	22	19	17	4782142	4780438	4770668	4770668	4718772	4636371	29	1245967	4782142	52.27	396033	180080	4	8	0
GCA_024173105v1	26	21	18	18	16	4752859	4751194	4739645	4716706	4716706	4634316	29	1076499	4752859	52.27	397629	257502	4	7	0
GCA_024214375v1	23	21	20	19	13	4785410	4782018	4775948	4770252	4751567	4558458	29	1455528	4785410	52.22	442949	252788	3	7	0
GCA_003771605v1	25	23	22	20	18	4819842	4816680	4811044	4805336	4776796	4694132	30	1799271	4819842	52.19	386197	220224	3	7	0
GCA_004192455v1	28	25	25	23	19	4651557	4650299	4642198	4642198	4616071	4483201	30	1219234	4651557	52.25	249942	176609	5	10	0
GCA_005455165v1	26	22	22	22	18	4724325	4722058	4713717	4713717	4713717	4551966	30	1249597	4724325	52.25	309598	186036	4	9	0
GCA_005497485v1	23	20	19	18	14	4706900	4703168	4695110	4689414	4674038	4539329	30	1244927	4706900	52.25	496509	232116	3	7	0
GCA_005499925v1	24	21	20	19	15	4749507	4746255	4739483	4734324	4719119	4549765	30	1061005	4749507	52.14	443924	223953	4	8	0
GCA_005513165v1	22	17	16	16	14	4700213	4696100	4684489	4679229	4679229	4596818	30	1452398	4700213	52.23	445367	276581	3	6	0
GCA_005515885v1	22	17	16	16	14	4633633	4629789	4617105	4611627	4611627	4529227	30	1410594	4633633	52.27	385992	273151	4	7	0
GCA_005570355v1	26	22	22	21	18	4639592	4637672	4630525	4630525	4617737	4497107	30	708714	4639592	52.28	364629	150047	5	9	0
GCA_005663015v1	25	24	22	21	18	4650652	4647908	4643500	4629783	4614791	4506444	30	1066173	4650652	52.28	343578	219293	4	8	0
GCA_005693985v1	21	19	19	19	17	4678128	4673920	4668663	4668663	4668663	4586263	30	1159480	4678128	52.25	444902	195232	4	8	0
GCA_005702255v1	26	23	22	21	18	4736400	4733932	4728480	4723321	4705790	4588719	30	619205	4736400	52.26	377977	274353	6	9	0
GCA_005711335v1	26	21	19	18	15	4630584	4628090	4611751	4601114	4586121	4482654	30	629049	4630584	52.27	417266	231982	5	8	0
GCA_005862565v1	21	18	18	18	15	4897304	4893239	4887292	4887292	4887292	4767516	30	1814680	4897304	52.23	642574	232139	2	5	0
GCA_005907165v1	24	19	18	18	15	4703770	4700038	4686352	4681092	4681092	4564023	30	1453006	4703770	52.23	445374	272563	3	6	0
GCA_006011185v1	23	20	20	19	15	4660116	4656909	4645052	4645052	4629847	4495005	30	1245349	4660116	52.27	496516	215972	3	7	0
GCA_006019935v1	23	18	17	17	15	4709935	4706753	4694157	4689014	4689014	4606614	30	1076498	4709935	52.26	443924	276867	4	7	0
GCA_006020835v1	25	22	22	22	19	4648488	4645541	4635325	4635325	4635325	4531717	30	731099	4648488	52.28	405909	202517	4	9	0
GCA_006048435v1	27	23	22	22	19	4660872	4659365	4653745	4648598	4648598	4535783	30	914351	4660872	52.26	305256	190719	5	10	0
GCA_006064025v1	28	21	20	19	17	4762772	4761611	4742500	4736891	4721686	4639275	30	1245340	4762772	52.25	403085	232200	4	8	0
GCA_006064615v1	28	26	24	24	21	4708647	4707621	4702269	4687184	4687184	4555537	30	631581	4708647	52.18	334563	173241	6	10	0
GCA_006077415v1	22	17	17	16	13	4623854	4620026	4606731	4606731	4591526	4487798	30	1245350	4623854	52.29	496516	276867	3	6	0
GCA_006098815v1	25	21	20	19	17	4742928	4740406	4727532	4722391	4709056	4626656	30	1249416	4742928	52.26	397496	200673	4	8	0
GCA_006108775v1	27	27	27	26	21	4642215	4640160	4640160	4640160	4615301	4452086	30	1159466	4642215	52.29	280354	144025	4	10	0
GCA_006115205v1	22	18	18	18	16	4670199	4666033	4656687	4656687	4656687	4574287	30	1286281	4670199	52.24	496515	232922	3	7	0
GCA_006146495v1	26	24	23	21	19	4668118	4665816	4661528	4655832	4625192	4542792	30	695278	4668118	52.26	335428	184648	5	10	0
GCA_006289035v1	26	23	23	22	19	4709501	4707251	4700131	4700131	4675405	4567515	30	1140884	4709501	52.28	341947	173131	4	9	0
GCA_006304865v1	26	24	24	24	21	4718948	4716517	4712463	4712463	4712463	4588714	30	674837	4718948	52.3	335290	150048	6	11	0
GCA_006417775v1	20	17	16	16	14	4694399	4688946	4681491	4676073	4676073	4594162	30	1445679	4694399	52.23	443891	231914	3	7	0
GCA_006461965v1	25	20	20	20	17	4759259	4756488	4745441	4745441	4745441	4627158	30	1411895	4759259	52.22	445362	232151	3	7	0
GCA_006467225v1	24	21	21	21	18	4668746	4666158	4658681	4658681	4658681	4532823	30	1412005	4668746	52.26	327900	190877	4	9	0
GCA_006531675v1	23	20	18	18	15	4689023	4685183	4678147	4665996	4665996	4549560	30	1445554	4689023	52.3	445365	273203	3	6	0
GCA_006571165v1	22	16	16	16	14	4752392	4748226	4733877	4733877	4733877	4651477	30	1900588	4752392	52.25	637109	278155	2	5	0
GCA_006577725v1	21	16	16	16	13	4672756	4668655	4657277	4657277	4657277	4539017	30	1411612	4672756	52.26	496845	288711	3	6	0
GCA_006594205v1	28	20	19	19	15	4769443	4767936	4747504	4742361	4742361	4576621	30	1411988	4769443	52.12	448060	336231	3	6	0
GCA_006602545v1	25	21	21	21	17	4713566	4710056	4698606	4698606	4698606	4561317	30	659937	4713566	52.19	443523	180499	5	9	0
GCA_006617165v1	25	23	22	22	19	4629528	4626659	4622199	4612530	4612530	4502270	30	823961	4629528	52.28	397494	173110	4	8	0
GCA_006678205v1	27	24	23	23	21	4628540	4626350	4618811	4613670	4613670	4530831	30	1117969	4628540	52.28	386290	162277	4	10	0
GCA_006709905v1	27	24	23	22	18	4725648	4723955	4715663	4706839	4693504	4553887	30	1250232	4725648	52.26	386143	200673	4	8	0
GCA_006729765v1	22	17	17	17	15	4674653	4671032	4659691	4659691	4659691	4577303	30	815394	4674653	52.29	449105	276246	4	8	0
GCA_006744725v1	21	16	16	16	13	4660492	4656527	4640834	4640834	4640834	4537106	30	1814684	4660492	52.27	642580	232139	2	5	0
GCA_006834245v1	26	23	21	21	19	4673065	4670877	4662388	4651488	4651488	4568305	30	1019882	4673065	52.24	386229	187710	4	9	0
GCA_006889685v1	26	21	20	20	18	4794789	4791957	4782028	4776869	4776869	4694226	30	810778	4794789	52.25	335430	232139	5	9	0
GCA_006940535v1	23	20	20	20	16	4624084	4620999	4613153	4613153	4613153	4478623	30	1159223	4624084	52.28	386034	214170	4	8	0
GCA_006948765v1	21	16	16	16	14	4595170	4590709	4578399	4578399	4578399	4495869	30	1261266	4595170	52.29	496516	232129	3	6	0
GCA_006950145v1	24	22	22	21	18	4658960	4655144	4649470	4649470	4636183	4515829	30	1076666	4658960	52.27	333461	200685	5	9	0
GCA_006962085v1	24	22	21	21	18	4886064	4882782	4877693	4869663	4869663	4752388	30	914971	4886064	52.06	335442	190920	4	9	0
GCA_007101205v1	26	24	22	22	19	4751451	4749325	4744700	4729881	4729881	4600380	30	1286858	4751451	52.2	496515	159824	3	8	0
GCA_007228515v1	28	27	25	23	19	4647728	4646441	4643851	4628703	4591479	4425070	30	909857	4647728	52.28	335443	178689	4	9	0
GCA_007641635v1	28	21	20	19	16	4763896	4762611	4737263	4732104	4716899	4612021	30	1396484	4763896	52.25	416522	268994	4	7	0
GCA_007802895v1	26	20	19	18	15	4755780	4753355	4737325	4732200	4717392	4613831	30	1245628	4755780	52.26	397629	231914	4	7	0
GCA_007839555v1	25	22	21	21	18	4723478	4720261	4715597	4709901	4709901	4591056	30	1249588	4723478	52.22	443864	200685	4	8	0
GCA_007963905v1	27	24	22	21	18	4622077	4620095	4616250	4600826	4583233	4473901	30	907809	4622077	52.29	418466	206403	4	8	0
GCA_008264345v1	24	21	19	19	17	4700912	4698330	4691869	4681014	4681014	4598614	30	775077	4700912	52.23	443924	252430	4	8	0
GCA_008512655v1	26	22	22	21	17	4937649	4935373	4926074	4926074	4911260	4761678	30	1245157	4937649	52.31	335923	220335	4	9	0
GCA_008598185v1	27	23	23	22	18	4657903	4655733	4646463	4646463	4630445	4469050	30	1411587	4657903	52.27	445370	184617	3	7	0
GCA_008812295v1	24	21	19	15	13	4779807	4777219	4772776	4759210	4697373	4615271	30	1411918	4779807	52.12	445358	282586	3	6	0
GCA_008910385v1	27	25	22	22	19	4627703	4625883	4618669	4599301	4599301	4489943	30	744579	4627703	52.28	397497	200686	5	8	0
GCA_008957365v1	22	16	16	16	14	4674578	4670321	4655611	4655611	4655611	4573102	30	1814685	4674578	52.27	443866	247206	3	6	0
GCA_009110545v1	24	22	22	21	18	4740849	4737119	4732941	4732941	4713818	4596717	30	1159509	4740849	52.13	443547	180647	4	8	0
GCA_009127685v1	24	20	19	18	15	4807845	4803855	4792027	4786886	4771681	4643455	30	1396489	4807845	52.18	397494	274873	4	7	0
GCA_009483625v1	26	19	19	19	14	4670258	4667995	4646877	4646877	4646877	4468329	30	1453671	4670258	52.25	496516	232160	3	7	0
GCA_010380425v1	24	20	20	20	16	4712231	4708460	4696322	4696322	4696322	4558136	30	1261037	4712231	52.23	499798	185974	3	8	0
GCA_010419845v1	24	24	22	21	19	4659481	4656091	4656091	4641351	4622498	4540098	30	1020045	4659481	52.28	397494	173142	4	8	0
GCA_010476845v1	25	16	16	15	13	4767326	4764555	4740066	4740066	4726731	4644231	30	1290016	4767326	52.21	526648	232140	3	7	0
GCA_010478185v1	25	20	19	19	15	4673751	4670885	4655870	4650711	4650711	4516221	30	795487	4673751	52.27	386208	241815	5	8	0
GCA_010498105v1	28	23	23	22	19	4689243	4688177	4674221	4674221	4663974	4548901	30	700322	4689243	52.23	353051	180633	4	10	0
GCA_010515515v1	27	21	19	18	16	4762964	4761457	4743334	4732504	4717561	4640096	30	1396184	4762964	52.25	397497	285035	4	7	0
GCA_010516795v1	25	25	25	24	18	4659345	4656229	4656229	4656229	4643425	4421465	30	913005	4659345	52.27	313633	180644	5	10	0
GCA_010516875v1	21	17	17	17	15	4664643	4660182	4651384	4651384	4651384	4569259	30	1415492	4664643	52.27	399156	282585	4	7	0
GCA_010528955v1	25	23	20	19	14	4655429	4652658	4646427	4629716	4604994	4429571	30	1159475	4655429	52.28	443924	202869	4	7	0
GCA_010633445v1	25	16	15	14	12	4909585	4906150	4890700	4884907	4860584	4777941	30	1529986	4909585	52.24	470211	323637	3	7	0
GCA_010649445v1	21	19	19	19	16	4646825	4642617	4639474	4639474	4639474	4513883	30	1411981	4646825	52.28	397497	214172	3	7	0
GCA_010663485v1	28	24	23	22	20	4658677	4657516	4649319	4639916	4624234	4541591	30	1250912	4658677	52.28	569307	148465	3	8	0
GCA_010687565v1	27	26	25	24	21	4645614	4644107	4641445	4635749	4616918	4497306	30	1159536	4645614	52.28	252889	162721	5	11	0
GCA_010689265v1	26	23	20	19	16	4757257	4754817	4747290	4727758	4714423	4588070	30	1261002	4757257	52.24	386205	232169	4	8	0
GCA_010714355v1	22	19	17	17	12	4646843	4643156	4635234	4624379	4624379	4446646	30	1411981	4646843	52.28	445369	277208	3	6	0
GCA_010716895v1	23	20	20	20	18	4706495	4703553	4693821	4693821	4693821	4611421	30	1076488	4706495	52.25	391416	200684	4	8	0
GCA_010719355v1	26	22	22	22	18	4658643	4656228	4645865	4645865	4645865	4506387	30	795798	4658643	52.27	385828	232129	5	9	0
GCA_010737895v1	27	22	21	19	17	4795506	4793813	4776820	4767881	4735169	4652900	30	1411994	4795506	52.3	385913	273192	4	7	0
GCA_010764475v1	25	21	20	20	18	4711607	4708404	4698142	4692983	4692983	4610487	30	839528	4711607	52.24	397494	273192	5	8	0
GCA_010768895v1	26	19	17	17	15	4909364	4906785	4886063	4872938	4872938	4790308	30	914524	4909364	52.13	496516	232142	4	8	0
GCA_010794585v1	21	17	17	17	15	4660247	4656000	4647185	4647185	4647185	4565092	30	1159496	4660247	52.27	496516	232139	3	7	0
GCA_010806185v1	27	17	16	16	13	4646989	4645183	4614907	4608840	4608840	4483383	30	1411260	4646989	52.27	336333	327717	4	7	0
GCA_010857765v1	23	17	16	16	13	4690323	4685819	4666997	4661838	4661838	4549807	30	1411906	4690323	52.23	496418	252889	3	6	0
GCA_011110475v1	25	23	22	21	18	4656017	4652568	4645354	4640195	4625120	4507636	30	1245349	4656017	52.28	299450	196817	4	8	0
GCA_011111135v1	23	20	19	19	15	4647407	4644200	4636737	4631578	4631578	4479407	30	1159443	4647407	52.28	397497	252450	4	8	0
GCA_011144915v1	21	18	18	17	15	4649300	4644836	4637381	4637381	4622735	4540491	30	1245335	4649300	52.28	496516	276239	3	6	0
GCA_011196795v1	27	19	19	17	14	4693991	4692187	4666482	4666482	4637992	4533831	30	1245716	4693991	52.25	331735	232139	4	8	0
GCA_011361305v1	22	18	16	16	13	4682299	4678445	4669640	4656596	4656596	4542345	30	1411988	4682299	52.22	508397	245060	3	6	0
GCA_011407475v1	24	20	19	19	15	4732582	4729576	4721654	4716220	4716220	4572813	30	1058259	4732582	52.23	364070	293899	5	8	0
GCA_011419695v1	22	17	17	17	14	4647069	4643382	4629234	4629234	4629234	4508756	30	1245752	4647069	52.28	445371	232139	3	7	0
GCA_011419735v1	22	19	18	18	15	4646945	4643007	4635996	4630300	4630300	4504773	30	1411579	4646945	52.27	445366	232129	3	7	0
GCA_011592125v1	25	23	23	23	21	4709177	4706404	4702366	4702366	4702366	4619966	30	444033	4709177	52.24	315758	200685	7	11	0
GCA_011639215v1	29	25	24	24	22	4843715	4843194	4835970	4830811	4830811	4747202	30	925163	4843715	52.13	352984	171910	5	11	0
GCA_011694035v1	21	17	17	17	13	4849537	4845066	4835879	4835879	4835879	4666365	30	1415485	4849537	52.19	496516	278160	3	6	0
GCA_011989285v1	27	24	23	20	16	4710760	4709191	4700256	4694560	4652670	4521546	30	628654	4710760	52.25	417178	232150	5	8	0
GCA_013023225v1	25	22	20	18	14	4902629	4899958	4889281	4875714	4840609	4691859	30	1460663	4902629	52.27	496516	231914	3	7	0
GCA_013498715v1	29	27	23	21	18	4723900	4723358	4717051	4682341	4644771	4529671	30	669953	4723900	52.21	385796	169359	5	9	0
GCA_013571055v1	26	21	20	18	15	5098300	5096303	5085844	5077779	5046808	4921630	30	1463122	5098300	52.03	496404	232362	3	7	0
GCA_013687275v1	26	20	19	17	14	4745967	4743540	4727543	4721374	4699886	4596374	30	1411893	4745967	52.24	416242	231833	4	7	0
GCA_013722165v1	23	20	20	20	15	4802251	4797902	4789410	4789410	4789410	4593699	30	1076544	4802251	52.2	443924	273190	4	7	0
GCA_014118185v1	27	26	24	24	20	5021263	5019319	5014383	5002216	5002216	4867930	30	926183	5021263	52.23	328968	180549	5	10	0
GCA_014127185v1	25	20	19	18	13	4822716	4819631	4809879	4804646	4792043	4597631	30	1411889	4822716	52.26	496840	271046	3	6	0
GCA_014342155v1	26	23	21	19	15	4806911	4804572	4794907	4780161	4743834	4597604	30	978713	4806911	52.22	335796	231914	4	8	0
GCA_014540085v1	21	17	16	16	14	4933575	4929340	4923554	4916870	4916870	4834756	30	1423301	4933575	52.22	496516	276867	3	6	0
GCA_014541385v1	23	17	17	17	15	4886678	4883471	4868937	4868937	4868937	4786823	30	1419565	4886678	52.18	496743	276867	3	6	0
GCA_014541685v1	21	17	17	16	13	4795395	4790601	4782133	4782133	4766079	4636329	30	1419782	4795395	52.2	496516	276867	3	6	0
GCA_014555915v1	25	21	20	19	15	4777659	4774476	4762558	4753874	4738931	4588130	30	1245349	4777659	52.22	397497	231914	4	7	0
GCA_014580115v1	27	23	21	20	16	4807963	4806159	4796096	4785565	4772514	4637762	30	1411987	4807963	52.22	333521	229454	4	8	0
GCA_014614475v1	23	18	16	15	13	4745986	4741946	4725451	4711450	4687502	4605102	30	775363	4745986	52.21	496516	336231	4	7	0
GCA_014626395v1	27	21	20	20	17	4847712	4846143	4832868	4827709	4827709	4715848	30	1076506	4847712	52.17	443924	232139	4	8	0
GCA_014910385v1	26	20	18	17	13	4714002	4711752	4698372	4683963	4664031	4511454	30	1411734	4714002	52.25	496718	271073	3	6	0
GCA_014943805v1	26	24	23	21	18	4764265	4762139	4757250	4751554	4723730	4604032	30	661686	4764265	52.23	386036	164134	5	9	0
GCA_014978905v1	25	22	20	19	15	4763341	4760098	4753621	4740911	4722110	4569523	30	925979	4763341	52.25	444166	273192	4	7	0
GCA_014995845v1	24	19	18	18	16	5031962	5028634	5015964	5010805	5010805	4928405	30	1411944	5031962	52.2	397496	232140	4	8	0
GCA_015862545v1	26	22	20	18	16	4790050	4787924	4776048	4761837	4727338	4645069	30	1076497	4790050	52.25	443596	273311	4	7	0
GCA_015916855v1	24	19	18	17	15	4698139	4694747	4679943	4672405	4649697	4567583	30	1411994	4698139	52.27	364009	280088	4	7	0
GCA_015957145v1	24	21	20	18	14	4967084	4963694	4955416	4950257	4914781	4753093	30	1471993	4967084	52.04	508285	273190	3	6	0
GCA_016024615v1	24	22	20	19	16	4731415	4727967	4723959	4711116	4695486	4565579	30	1411994	4731415	52.25	499274	231914	3	7	0
GCA_016494965v1	24	19	19	18	15	4781379	4777530	4764568	4764568	4750261	4641418	30	1419802	4781379	52.19	399156	310578	4	7	0
GCA_016606825v1	27	19	18	17	15	4724724	4723238	4703731	4698152	4684714	4601474	30	843627	4724724	52.25	443924	275804	4	8	0
GCA_016726445v1	26	18	17	14	12	4759731	4757304	4738545	4732849	4686438	4609161	30	1456803	4759731	52.23	497292	336235	3	6	0
GCA_016740715v1	22	19	19	18	15	4820952	4816937	4811280	4811280	4797922	4675760	30	1454727	4820952	52.23	496516	276867	3	6	0
GCA_017033105v1	24	21	20	19	14	4844285	4840917	4833921	4828213	4814878	4626502	30	1417110	4844285	52.2	397496	327900	4	7	0
GCA_017237275v1	23	19	18	18	15	4864831	4860474	4850668	4845509	4845509	4728444	30	1411986	4864831	52.2	496516	336228	3	6	0
GCA_017291035v1	24	20	20	19	15	4748924	4745310	4732133	4732133	4714513	4560399	30	1415492	4748924	52.26	496516	231914	3	7	0
GCA_017807735v1	22	20	19	17	14	4711465	4706542	4700868	4695725	4654590	4535583	30	1411987	4711465	52.25	397203	272884	4	7	0
GCA_017844695v1	22	20	19	17	13	4719415	4715306	4712173	4706768	4670884	4519045	30	1411993	4719415	52.26	445365	276867	3	6	0
GCA_018171235v1	25	22	22	20	18	4920678	4917718	4910263	4910263	4876183	4793783	30	1421972	4920678	52.16	443924	200685	3	7	0
GCA_018171255v1	25	22	21	19	16	4888355	4885582	4878045	4869871	4841813	4726287	30	1060905	4888355	52.18	402703	271046	4	7	0
GCA_018177725v1	25	20	20	19	15	4732163	4729933	4719840	4719840	4706640	4563367	30	1411885	4732163	52.23	397498	253117	4	7	0
GCA_018774385v1	27	21	18	18	14	4761254	4759747	4743915	4723740	4723740	4562690	30	1411993	4761254	52.15	364003	232139	4	8	0
GCA_019066505v1	27	20	20	17	15	4815204	4813564	4796404	4796404	4742622	4660238	30	1092097	4815204	52.17	443924	317253	4	7	0
GCA_019068965v1	26	24	23	22	16	4815498	4813248	4808649	4803490	4782633	4545865	30	1455528	4815498	52.22	339804	202912	4	8	0
GCA_019110765v1	28	21	21	20	16	4799994	4798677	4780367	4780367	4763482	4631013	30	1454487	4799994	52.25	331959	231914	4	8	0
GCA_019158575v1	24	17	15	13	11	4679045	4675263	4653578	4639459	4614493	4532093	30	1411893	4679045	52.25	496516	336349	3	6	0
GCA_019441585v1	25	19	19	18	16	4736725	4733814	4715231	4715231	4705040	4622640	30	671228	4736725	52.23	397458	310761	5	8	0
GCA_019479065v1	25	19	19	19	17	4941058	4938287	4923338	4923338	4923338	4840772	30	1411988	4941058	52.19	397496	232139	4	8	0
GCA_019558555v1	23	20	20	17	14	4879411	4876204	4871775	4871775	4813350	4704448	30	1411870	4879411	52.29	496516	248462	3	6	0
GCA_019571175v1	21	17	14	14	12	4720456	4716185	4705013	4685058	4685058	4602658	30	1411986	4720456	52.23	496516	278155	3	6	0
GCA_019572075v1	22	18	17	15	13	4800978	4797077	4788274	4783115	4746893	4664493	30	1411986	4800978	52.2	496516	276867	3	6	0
GCA_019595585v1	28	20	19	17	14	4748920	4747731	4728021	4720724	4697373	4592880	30	1493091	4748920	52.26	416403	279012	3	7	0
GCA_019597805v1	25	20	20	20	15	4974711	4971294	4956866	4956866	4956866	4759438	30	1459551	4974711	52.2	397629	238733	4	8	0
GCA_019700065v1	24	19	19	17	14	4772010	4768620	4754669	4754669	4728352	4623354	30	1411586	4772010	52.22	364040	253009	4	7	0
GCA_019723405v1	26	20	19	18	13	4718130	4715685	4703059	4697900	4683255	4509206	30	1446607	4718130	52.18	386332	279012	4	7	0
GCA_019724275v1	25	20	19	17	13	4687657	4684624	4670744	4665585	4638912	4503446	30	1411993	4687657	52.27	496517	276931	3	6	0
GCA_019788105v1	28	24	24	23	16	4749556	4748334	4736785	4736785	4721602	4479980	30	1130765	4749556	52.21	410161	200467	4	8	0
GCA_019828505v1	24	19	18	18	16	5016169	5012779	5000035	4994876	4994876	4912617	30	1411994	5016169	52.18	397494	331959	4	7	0
GCA_019871185v1	25	19	19	19	16	5015610	5012224	4995703	4995703	4995703	4878884	30	1415492	5015610	52.16	496516	232139	3	7	0
GCA_020018475v1	24	21	20	18	12	4760781	4756953	4749921	4744762	4711958	4468846	30	1411824	4760781	52.23	496515	257513	3	6	0
GCA_020067245v1	22	18	17	16	13	4884974	4880449	4867832	4862673	4850276	4746088	30	1411988	4884974	52.19	496516	300306	3	6	0
GCA_020082085v1	24	20	18	18	16	4852838	4849991	4841250	4829260	4829260	4746849	30	1076495	4852838	52.17	443924	232139	4	7	0
GCA_020212955v1	27	23	21	18	16	4778532	4777025	4765407	4751216	4714433	4632033	30	574721	4778532	52.14	363995	232200	6	10	0
GCA_020696615v1	25	24	23	20	18	4823450	4820569	4818059	4812918	4762856	4680468	30	850102	4823450	52.24	386037	273192	5	8	0
GCA_020738405v1	24	21	20	20	17	4969988	4966449	4957861	4952702	4952702	4835773	30	1411871	4969988	52.21	397422	232139	4	8	0
GCA_020904635v1	25	21	20	17	12	4825932	4823218	4814896	4809753	4763531	4562293	30	1411986	4825932	52.23	496718	273191	3	6	0
GCA_020956895v1	24	19	17	16	14	4728093	4724713	4713068	4702530	4689936	4607536	30	1411981	4728093	52.25	496515	307847	3	6	0
GCA_021118205v1	24	20	19	17	13	4938724	4935403	4923477	4918318	4883375	4745939	30	1411999	4938724	52.03	496516	336230	3	6	0
GCA_021267105v1	24	17	17	16	14	5042536	5039146	5018383	5018383	5005048	4922546	30	1411945	5042536	52.2	496516	341908	3	6	0
GCA_021307675v1	24	20	19	18	15	4867671	4864281	4854417	4849276	4834086	4721930	30	800866	4867671	52.23	496516	273191	4	7	0
GCA_021551515v1	26	20	19	19	17	4716818	4714803	4698592	4693171	4693171	4610707	30	1076095	4716818	52.24	364787	201228	4	8	0
GCA_022243045v1	23	20	20	19	15	4965330	4960946	4952375	4952375	4937170	4776983	30	1426509	4965330	52.2	496503	232139	3	7	0
GCA_022396175v1	28	21	20	18	16	4698365	4697284	4682443	4676463	4646092	4563681	30	1080014	4698365	52.28	442363	236042	4	7	0
GCA_022420465v1	25	22	21	19	13	4878506	4875635	4868048	4862907	4837101	4593486	30	1426509	4878506	52.24	496503	335590	3	6	0
GCA_022593305v1	24	21	19	18	15	4714149	4711056	4702578	4688552	4672132	4539926	30	1076135	4714149	52.25	397203	335442	4	7	0
GCA_022688085v1	25	21	19	19	16	4855842	4853069	4845678	4830249	4830249	4721966	30	1460383	4855842	52.25	363250	232139	4	8	0
GCA_022902835v1	24	20	18	18	13	4789189	4785797	4775943	4765516	4765516	4577297	30	1411982	4789189	52.23	397497	310639	4	7	0
GCA_022938445v1	26	22	21	20	16	4730657	4728191	4716188	4710513	4695040	4537436	30	1411946	4730657	52.21	336350	200685	4	8	0
GCA_022942365v1	24	21	21	21	16	4905124	4901398	4894352	4894352	4894352	4715421	30	1106528	4905124	52.23	444032	232139	4	8	0
GCA_023103175v1	28	23	23	20	16	4769922	4768467	4752770	4752770	4701685	4564522	30	700214	4769922	52.25	385640	200686	5	9	0
GCA_023115535v1	23	21	19	18	15	4723278	4718941	4711727	4697939	4687815	4561055	30	1411613	4723278	52.27	337518	200685	4	8	0
GCA_023371765v1	25	21	20	18	14	4966275	4963504	4952219	4947060	4911782	4770293	30	1411987	4966275	52.13	416621	303683	4	7	0
GCA_023421555v1	24	18	17	16	14	5050911	5047494	5031477	5025743	5004946	4922677	30	1455528	5050911	52.19	526650	236235	3	7	0
GCA_023466855v1	23	20	20	20	16	4823152	4818912	4810418	4810418	4810418	4657361	30	1415196	4823152	52.12	443924	232139	3	7	0
GCA_023542155v1	28	20	19	19	16	4712347	4711284	4688114	4680777	4680777	4576741	30	1288526	4712347	52.25	359192	232119	4	8	0
GCA_023670145v1	25	23	23	21	16	4794997	4792223	4784997	4784997	4750124	4577449	30	1060998	4794997	52.18	335604	219285	5	9	0
GCA_023691805v1	25	21	19	19	16	4745715	4742949	4735610	4721153	4721153	4593406	30	800647	4745715	52.27	449105	232129	5	8	0
GCA_023727325v1	28	23	22	21	15	4851032	4850009	4838891	4833748	4818057	4586135	30	1411988	4851032	52.22	443924	215830	3	7	0
GCA_023727845v1	27	22	20	20	17	4743937	4742137	4724719	4712446	4712446	4602948	30	1076096	4743937	52.27	343521	200685	4	8	0
GCA_023790815v1	26	20	18	18	15	4804010	4801585	4786637	4772712	4772712	4664054	30	1455528	4804010	52.23	496405	273192	3	6	0
GCA_023792495v1	27	20	20	19	14	4855166	4853011	4835931	4835931	4820577	4648034	30	1494712	4855166	52.1	496516	216315	3	6	0
GCA_023795355v1	26	21	20	19	15	4710983	4708564	4696719	4691571	4679052	4529869	30	1076086	4710983	52.28	340357	214170	4	8	0
GCA_023968965v1	23	20	19	17	14	4806398	4802217	4795195	4790036	4751633	4624397	30	1286597	4806398	52.24	433626	232128	4	7	0
GCA_023973395v1	25	21	19	17	14	4763228	4760395	4751270	4736140	4705221	4586800	30	1245394	4763228	52.23	439612	331735	4	7	0
GCA_024009335v1	24	17	16	16	12	4880810	4877143	4859346	4853460	4853460	4719091	30	1447116	4880810	52.23	496516	337519	3	6	0
GCA_024060315v1	24	19	17	16	14	4741396	4737965	4725141	4713400	4698205	4615800	30	1396483	4741396	52.27	496516	259531	3	6	0
GCA_024117145v1	28	19	18	17	15	4796367	4795080	4767371	4759633	4743646	4661377	30	1455528	4796367	52.22	373796	236235	4	8	0
GCA_005582635v1	28	26	26	26	23	4622996	4621489	4618841	4618841	4618841	4492610	31	1022948	4622996	52.29	225123	153871	6	12	0
GCA_005582755v1	26	23	22	20	16	4631658	4628825	4622459	4617417	4588473	4427869	31	1069552	4631658	52.27	340609	230640	5	9	0
GCA_005731195v1	27	23	22	21	17	4744971	4743086	4729703	4724544	4709339	4567435	31	1319203	4744971	52.25	496627	233069	3	7	0
GCA_005738195v1	25	19	19	19	16	4700913	4698066	4681652	4681652	4681652	4577924	31	1411986	4700913	52.24	417161	214170	3	7	0
GCA_005770505v1	25	22	18	18	16	4687540	4684148	4676756	4651612	4651612	4569389	31	1259925	4687540	52.26	445375	231914	3	7	0
GCA_005810985v1	22	16	16	16	14	4661964	4657503	4643574	4643574	4643574	4561121	31	1411988	4661964	52.27	443924	277209	3	6	0
GCA_005867485v1	28	24	23	22	20	4700816	4699309	4690102	4684731	4669668	4587268	31	1407164	4700816	52.23	333417	122728	4	9	0
GCA_005920445v1	27	24	24	23	19	4641916	4639444	4635571	4635571	4623442	4462203	31	1159483	4641916	52.25	331735	173121	4	10	0
GCA_005936665v1	27	23	23	22	17	4696890	4694865	4682813	4682813	4667979	4490098	31	628654	4696890	52.25	333187	231731	6	10	0
GCA_005949545v1	22	20	20	20	17	4649717	4645254	4642123	4642123	4642123	4533401	31	695920	4649717	52.28	448586	214170	4	9	0
GCA_005966225v1	23	19	19	19	15	4782893	4778891	4766540	4766540	4766540	4632210	31	1244785	4782893	52.24	397241	213829	4	8	0
GCA_005972225v1	28	25	23	22	19	4641998	4639756	4630631	4619979	4608550	4496786	31	1411486	4641998	52.27	285871	180430	4	9	0
GCA_006053495v1	22	20	19	18	16	4625613	4621154	4615390	4610193	4594688	4512288	31	659876	4625613	52.28	397493	232130	5	8	0
GCA_006097055v1	26	24	22	21	18	4715477	4712827	4710189	4699702	4677841	4566753	31	1075991	4715477	52.1	335442	232139	5	9	0
GCA_006127115v1	29	26	26	25	23	4657740	4656233	4647846	4647846	4632341	4549952	31	1245263	4657740	52.27	274879	122706	5	11	0
GCA_006200045v1	27	26	25	25	21	4710368	4707374	4705944	4700785	4700785	4563373	31	1329451	4710368	52.18	386200	150489	4	9	0
GCA_006240515v1	28	23	19	18	15	4763200	4761693	4749830	4722557	4707352	4586673	31	1396483	4763200	52.25	458130	285035	3	6	0
GCA_006242435v1	24	19	17	17	14	4667322	4662971	4646382	4633494	4633494	4516427	31	1494706	4667322	52.28	496516	219264	3	7	0
GCA_006307385v1	28	24	23	22	19	4774739	4773232	4762486	4757065	4733257	4615122	31	1076096	4774739	52.2	335449	232139	5	9	0
GCA_006325145v1	23	18	18	18	14	4659746	4655794	4641643	4641643	4641643	4507235	31	795482	4659746	52.27	468950	276867	4	7	0
GCA_006483385v1	25	24	21	21	19	4784310	4780908	4777579	4757681	4757681	4675282	31	1015139	4784310	52.21	386232	173162	4	9	0
GCA_006501355v1	28	19	19	19	15	4780923	4779133	4759118	4759118	4759118	4609688	31	948963	4780923	52.2	444032	337519	4	7	0
GCA_006512175v1	27	24	23	21	18	4922104	4919936	4912904	4907734	4877559	4748017	31	1411966	4922104	52.12	385925	233465	4	8	0
GCA_006548235v1	26	23	23	23	20	4659790	4657017	4647511	4647511	4647511	4538352	31	1094206	4659790	52.27	331959	200685	5	9	0
GCA_006591315v1	25	23	22	21	18	4658588	4654862	4650727	4645031	4629548	4512469	31	1021555	4658588	52.27	331735	180646	5	9	0
GCA_006599145v1	28	25	24	24	21	4700507	4699000	4690881	4682026	4682026	4560539	31	744526	4700507	52.27	386023	159910	5	10	0
GCA_006601725v1	25	20	19	19	16	4812318	4807983	4797570	4791874	4791874	4672096	31	1733084	4812318	52.23	443825	200685	3	7	0
GCA_006652885v1	24	20	19	19	14	4857193	4852984	4842802	4837659	4837659	4658841	31	1411988	4857193	52.24	397497	268789	4	7	0
GCA_006698025v1	25	16	16	16	14	4759880	4756488	4731545	4731545	4731545	4649145	31	950654	4759880	52.2	496516	249799	4	7	0
GCA_006710805v1	24	19	18	18	15	4720396	4717454	4708324	4702439	4702439	4571125	31	1159502	4720396	52.3	589201	232139	3	7	0
GCA_006724025v1	26	19	19	19	16	4814119	4810573	4792984	4792984	4792984	4673020	31	830877	4814119	52.23	391436	273190	5	8	0
GCA_006770085v1	22	20	19	19	16	4668534	4664061	4660930	4655771	4655771	4530169	31	1412005	4668534	52.26	456977	200673	3	7	0
GCA_006771005v1	23	22	21	20	18	4634292	4630445	4628664	4623505	4612209	4529809	31	1159454	4634292	52.28	386255	180648	4	8	0
GCA_006792445v1	26	24	24	22	19	4634098	4631013	4626923	4626923	4590219	4476287	31	841730	4634098	52.28	397203	165923	4	8	0
GCA_006825605v1	27	26	25	25	22	4700796	4698361	4697001	4691842	4691842	4582567	31	744570	4700796	52.26	273198	190855	6	11	0
GCA_006826705v1	22	17	17	17	15	4703342	4698931	4687161	4687161	4687161	4604761	31	1457580	4703342	52.26	445375	277209	3	6	0
GCA_006840425v1	23	20	20	19	16	4717034	4713180	4705629	4705629	4683222	4567021	31	1081679	4717034	52.1	397497	232139	4	7	0
GCA_006844445v1	22	17	17	17	15	4650693	4646220	4634582	4634582	4634582	4552171	31	1417167	4650693	52.28	445352	277208	3	6	0
GCA_006923715v1	28	26	25	23	19	4656431	4654623	4648807	4643111	4613681	4447565	31	608089	4656431	52.27	385856	200686	5	10	0
GCA_006940855v1	26	20	19	19	15	4708220	4705260	4685459	4680300	4680300	4545969	31	1454453	4708220	52.26	445365	278338	3	6	0
GCA_007043825v1	25	24	22	21	17	4633405	4630217	4628859	4618004	4605203	4454737	31	1159552	4633405	52.29	386331	200685	4	8	0
GCA_007058665v1	24	20	19	19	15	4646382	4642835	4633998	4628839	4628839	4476301	31	1411900	4646382	52.28	416522	214170	3	7	0
GCA_007371345v1	27	23	23	22	19	4665159	4662600	4654108	4654108	4639557	4537049	31	1288449	4665159	52.25	280479	145762	4	10	0
GCA_007374705v1	28	25	24	24	19	4694384	4692615	4685354	4679658	4679658	4486589	31	1415491	4694384	52.15	445365	178161	3	8	0
GCA_007441485v1	26	23	22	21	18	4698366	4695463	4685624	4680465	4667445	4564098	31	1159485	4698366	52.23	283446	154556	4	9	0
GCA_007479285v1	26	21	20	20	16	4711233	4708462	4692416	4687257	4687257	4518623	31	644038	4711233	52.24	443654	309401	5	8	0
GCA_007867575v1	26	24	23	21	19	4699943	4697172	4693046	4687197	4650400	4575720	31	1243900	4699943	52.24	258122	190928	5	10	0
GCA_007953355v1	22	19	18	17	15	4784938	4779413	4772379	4767220	4752015	4669615	31	1396481	4784938	52.2	496516	273311	3	6	0
GCA_008169645v1	21	17	16	16	12	4646669	4641237	4632430	4627287	4627287	4471753	31	1411984	4646669	52.24	496516	276866	3	6	0
GCA_008242055v1	25	21	21	21	18	4776188	4772881	4762879	4762879	4762879	4655059	31	1260878	4776188	52.19	386238	232139	4	7	0
GCA_008257145v1	25	20	18	18	14	4646228	4643053	4629646	4619116	4619116	4484951	31	1447584	4646228	52.29	392065	228960	3	8	0
GCA_008323065v1	27	23	21	19	15	4720140	4717825	4708124	4693950	4651647	4492179	31	1243289	4720140	52.25	421207	202937	3	7	0
GCA_008428565v1	26	20	20	19	17	4741583	4739061	4720515	4720515	4707180	4624780	31	795256	4741583	52.26	385775	220224	5	9	0
GCA_008721075v1	22	19	19	19	15	4701224	4696761	4686296	4686296	4686296	4553588	31	697494	4701224	52.24	436302	279012	5	8	0
GCA_008758155v1	24	17	17	17	15	4664015	4661073	4643347	4643347	4643347	4561233	31	1411994	4664015	52.27	443924	276867	3	7	0
GCA_008777895v1	29	22	21	20	17	4658554	4657531	4637481	4632246	4617227	4507902	31	852679	4658554	52.29	335817	232138	5	9	0
GCA_008804595v1	29	24	24	22	18	4641287	4640126	4625309	4625309	4598351	4460668	31	1245002	4641287	52.28	397164	213585	4	8	0
GCA_008968515v1	21	17	17	17	14	4673622	4668829	4656490	4656490	4656490	4552762	31	1455366	4673622	52.25	445373	232139	3	6	0
GCA_008998175v1	28	26	26	23	21	4777568	4775448	4771604	4771604	4721756	4637926	31	1248544	4777568	52.19	334477	168664	4	9	0
GCA_009380615v1	29	20	20	19	15	4665186	4664025	4642628	4642628	4627141	4493435	31	628838	4665186	52.25	439891	231914	5	8	0
GCA_010012925v1	22	21	18	17	15	4805013	4800136	4798776	4780131	4769618	4687218	31	1411986	4805013	52.17	496516	273192	3	6	0
GCA_010382365v1	26	23	22	22	19	4774787	4772014	4765465	4759701	4759701	4649703	31	915443	4774787	52.23	385827	173163	5	9	0
GCA_010412755v1	22	20	19	19	17	4660426	4656218	4653045	4647886	4647886	4565669	31	1411981	4660426	52.27	443924	206403	3	7	0
GCA_010426605v1	22	17	17	17	13	4697361	4692900	4678708	4678708	4678708	4540451	31	1411884	4697361	52.25	499886	232139	3	6	0
GCA_010439355v1	26	20	20	20	16	4651712	4648673	4635320	4635320	4635320	4486650	31	1411987	4651712	52.29	443824	160984	3	7	0
GCA_010470965v1	23	20	19	19	16	4660157	4656484	4647693	4642464	4642464	4539322	31	795262	4660157	52.27	397494	331959	5	8	0
GCA_010528275v1	26	23	23	22	19	4642434	4639675	4630304	4630304	4616969	4495351	31	496516	4642434	52.31	333187	220224	6	11	0
GCA_010570075v1	26	23	21	20	16	4626296	4623683	4616544	4605603	4590251	4443014	31	628807	4626296	52.27	333730	220224	5	9	0
GCA_010586685v1	23	19	19	19	17	4649403	4645730	4635379	4635379	4635379	4552999	31	925600	4649403	52.28	397391	232069	4	8	0
GCA_010624925v1	22	20	20	20	17	4668401	4663942	4660805	4660805	4660805	4535214	31	1251354	4668401	52.26	391406	200673	4	8	0
GCA_010629325v1	21	19	19	19	15	4702881	4697347	4694216	4694216	4694216	4522479	31	699713	4702881	52.21	496517	231801	4	8	0
GCA_010682445v1	23	19	19	19	17	4697838	4694070	4683217	4683217	4683217	4600806	31	1317232	4697838	52.27	496405	180639	3	7	0
GCA_010689225v1	28	23	23	23	20	4644299	4642397	4627865	4627865	4627865	4513710	31	642568	4644299	52.27	385903	200685	5	10	0
GCA_010714875v1	26	25	24	24	19	4644349	4641150	4636888	4627108	4627108	4454525	31	795192	4644349	52.27	335436	178145	5	10	0
GCA_010715695v1	28	24	24	23	21	4643048	4641163	4630950	4630950	4616212	4538411	31	853101	4643048	52.27	306493	200685	5	10	0
GCA_010736495v1	21	16	16	16	14	4661062	4656435	4644921	4644921	4644921	4562521	31	1417168	4661062	52.27	445373	276776	3	6	0
GCA_010752895v1	28	25	22	22	20	4706423	4704916	4699748	4678976	4678976	4596619	31	788905	4706423	52.28	445375	173201	4	9	0
GCA_010845685v1	27	22	21	20	17	4696054	4693588	4680604	4675445	4660541	4557827	31	1245647	4696054	52.23	331959	179895	4	9	0
GCA_010966055v1	26	18	18	17	15	4778755	4775984	4754450	4754450	4741221	4658952	31	1411994	4778755	52.24	397494	310757	4	7	0
GCA_011074645v1	22	18	18	18	16	4659490	4655296	4644941	4644941	4644941	4562541	31	1417062	4659490	52.27	445353	213828	3	7	0
GCA_011112075v1	28	23	21	21	17	4793271	4791307	4776341	4765235	4765235	4608908	31	1403193	4793271	52.22	445343	200681	3	8	0
GCA_011155765v1	25	20	18	18	15	4705881	4701803	4687586	4672661	4672661	4569224	31	802585	4705881	52.23	446988	272888	4	7	0
GCA_011444035v1	27	24	24	24	21	4660083	4657831	4648287	4648287	4648287	4530147	31	542957	4660083	52.27	335443	165826	6	10	0
GCA_011532965v1	27	25	24	23	20	4659254	4657060	4653191	4643544	4633373	4525484	31	808307	4659254	52.28	385961	181140	5	10	0
GCA_011545385v1	24	22	22	21	17	4659816	4655709	4650543	4650543	4625683	4482827	31	1108552	4659816	52.28	443924	180642	4	8	0
GCA_011563705v1	26	17	17	16	13	4656652	4654268	4627864	4627864	4613083	4509597	31	1245153	4656652	52.26	496516	259359	3	6	0
GCA_011580225v1	28	23	23	22	18	4656910	4654658	4639125	4639125	4624129	4490473	31	1245008	4656910	52.27	333954	200685	4	9	0
GCA_011715095v1	27	21	20	18	15	4869681	4867143	4849109	4843699	4818567	4689683	31	1403193	4869681	52.2	496516	209502	3	8	0
GCA_013019145v1	27	23	19	18	14	4760122	4757899	4747883	4723091	4703600	4573581	31	795085	4760122	52.25	416565	336072	4	7	0
GCA_013119835v1	25	21	19	19	15	4849645	4846253	4837382	4824485	4824485	4668249	31	795079	4849645	52.16	443924	316260	4	8	0
GCA_013441885v1	28	24	24	22	17	4806408	4804600	4792505	4792505	4764188	4579878	31	660237	4806408	52.21	291368	200685	5	10	0
GCA_013518515v1	31	26	26	24	17	4857901	4857901	4843090	4843090	4806443	4560422	31	660859	4857901	52.18	331957	200588	5	10	0
GCA_013582175v1	26	22	21	21	15	4855618	4853082	4840669	4835510	4835510	4624301	31	1411986	4855618	52.21	362362	220341	4	8	0
GCA_013633035v1	31	27	27	26	19	4884646	4884646	4874061	4874061	4858630	4592369	31	669643	4884646	52.23	310590	169133	5	10	0
GCA_013684075v1	28	25	21	19	15	4734061	4732253	4725032	4700496	4675157	4535130	31	1245155	4734061	52.25	363801	232019	4	8	0
GCA_013718965v1	24	18	18	16	13	4741395	4737519	4723058	4723058	4687083	4560905	31	1411902	4741395	52.26	496516	336231	3	6	0
GCA_013736885v1	28	23	22	19	15	4843264	4841757	4831527	4826368	4784498	4613444	31	1396471	4843264	52.22	431039	189051	4	7	0
GCA_013754035v1	25	20	20	19	14	4764869	4761477	4748802	4748802	4737844	4522380	31	1417159	4764869	52.23	397494	232139	4	7	0
GCA_013763305v1	26	24	22	20	16	4917927	4915143	4909572	4899318	4871511	4705849	31	1010651	4917927	52.17	443924	206410	4	8	0
GCA_014067275v1	23	18	17	16	12	4694938	4688982	4678652	4672956	4658463	4513621	31	1411735	4694938	52.27	496516	336232	3	6	0
GCA_014069755v1	27	21	20	20	15	4910694	4908065	4894992	4889851	4889851	4706765	31	1411987	4910694	52.21	397497	232139	4	8	0
GCA_014278045v1	30	22	22	19	16	4731132	4730497	4710266	4710266	4659414	4543992	31	1396267	4731132	52.24	364009	200704	4	8	0
GCA_014299195v1	25	20	19	19	15	4989540	4985804	4973666	4968507	4968507	4816973	31	1411949	4989540	52.21	496516	232139	3	7	0
GCA_014538585v1	21	17	17	16	13	4776496	4771081	4762613	4762613	4747114	4636921	31	1424984	4776496	52.22	496516	276867	3	6	0
GCA_014541625v1	21	19	18	18	15	4956592	4951446	4948652	4942956	4942956	4830617	31	1253165	4956592	52.21	443685	231914	4	7	0
GCA_014564955v1	22	18	18	17	14	4814868	4810850	4799037	4799037	4784608	4675162	31	1411981	4814868	52.22	408970	276867	4	7	0
GCA_014574315v1	26	19	19	19	17	4704355	4701486	4681195	4681195	4681195	4598926	31	1245523	4704355	52.26	363965	232129	4	8	0
GCA_014616935v1	29	25	24	24	20	4877287	4876059	4863393	4853606	4853606	4719367	31	1245349	4877287	52.18	342066	169221	4	9	0
GCA_014886215v1	24	20	20	19	16	4719272	4715792	4703857	4703857	4690806	4572645	31	1076491	4719272	52.26	697287	224448	3	7	0
GCA_014989925v1	25	21	19	19	16	4728595	4725095	4714322	4695858	4695858	4578122	31	1199827	4728595	52.25	391359	200685	4	8	0
GCA_015078905v1	25	23	21	20	18	4693340	4689738	4683978	4669085	4649181	4566781	31	909778	4693340	52.27	364009	200685	5	9	0
GCA_015344385v1	27	17	16	15	13	4655216	4652924	4628084	4620459	4606409	4533752	31	832318	4655216	52.27	496284	336350	4	7	0
GCA_015528925v1	26	18	17	17	14	4674750	4672508	4651855	4644723	4644723	4530479	31	1081678	4674750	52.25	443822	278155	4	7	0
GCA_015529425v1	25	23	22	20	16	4643455	4639738	4634064	4627841	4595066	4455665	31	1080003	4643455	52.28	397201	200496	4	8	0
GCA_015529585v1	25	19	18	17	15	4819758	4816368	4801381	4796121	4780491	4698080	31	1484459	4819758	52.19	496516	273192	3	6	0
GCA_015859245v1	26	23	22	20	17	4857829	4854713	4849067	4842617	4807993	4695281	31	1244169	4857829	52.24	397497	232413	4	8	0
GCA_015875345v1	24	22	20	18	14	4698897	4694511	4688743	4675427	4633453	4487207	31	606783	4698897	52.28	406058	337519	5	8	0
GCA_015877505v1	30	27	25	23	21	4835666	4834923	4825807	4814816	4786822	4709813	31	922712	4835666	52.19	337192	200685	5	10	0
GCA_015909925v1	22	19	18	16	14	4748489	4744297	4738379	4728549	4689283	4606833	31	1494712	4748489	52.22	445375	232139	3	6	0
GCA_015924425v1	25	24	22	20	16	4936960	4933139	4928704	4917859	4883369	4743362	31	1286597	4936960	52.19	496516	231889	3	7	0
GCA_016141795v1	25	19	17	16	11	4830325	4827207	4809851	4795801	4782815	4596815	31	1411995	4830325	52.31	496516	397497	3	6	0
GCA_016279025v1	25	19	19	18	13	4807134	4803744	4782462	4782462	4758818	4575747	31	826803	4807134	52.26	497968	378612	4	7	0
GCA_016333495v1	27	21	21	20	17	4645893	4643269	4630433	4630433	4615618	4498653	31	1176251	4645893	52.28	402678	191120	4	9	0
GCA_016495305v1	26	21	19	18	15	4838040	4835269	4821810	4805653	4786502	4660981	31	1408777	4838040	52.18	449105	284730	3	6	0
GCA_016573675v1	22	19	17	15	12	4746541	4742333	4734798	4719886	4684995	4559509	31	1411993	4746541	52.23	496506	251352	3	6	0
GCA_016602885v1	27	20	17	16	12	4723177	4720702	4698767	4681787	4669747	4535251	31	1347926	4723177	52.26	496516	336352	3	6	0
GCA_017138255v1	26	23	22	21	17	4752704	4749931	4742897	4737621	4715765	4569361	31	1076113	4752704	52.23	355155	219254	4	8	0
GCA_017285195v1	25	20	19	17	13	4783490	4780908	4770578	4762115	4738432	4577236	31	1814696	4783490	52.25	386203	278156	3	6	0
GCA_017324605v1	23	20	18	17	14	4725569	4721841	4713979	4702025	4688943	4577218	31	1455528	4725569	52.26	446803	276867	3	6	0
GCA_017845185v1	22	21	19	17	15	4778670	4773834	4772053	4757294	4728145	4645865	31	1245262	4778670	52.23	443758	233296	4	7	0
GCA_017924275v1	23	21	21	20	17	4768980	4765293	4761289	4761289	4748239	4627823	31	1415492	4768980	52.26	386274	282585	4	7	0
GCA_018188115v1	25	22	21	17	14	4765166	4761776	4753332	4747668	4689948	4571682	31	878212	4765166	52.21	443858	232139	4	8	0
GCA_018243915v1	26	23	22	20	17	4693127	4690356	4686524	4676595	4649523	4517817	31	1045043	4693127	52.27	420947	200685	4	9	0
GCA_018621415v1	23	21	20	20	14	4752950	4749487	4742904	4737208	4737208	4515824	31	1081651	4752950	52.21	417161	277209	4	7	0
GCA_018885435v1	25	19	19	17	13	4778893	4775501	4758413	4758413	4722421	4565686	31	1411994	4778893	52.24	397494	310761	4	7	0
GCA_018992195v1	22	19	19	19	12	4761628	4757473	4750000	4750000	4750000	4495397	31	1506129	4761628	52.16	496516	232457	3	6	0
GCA_019009365v1	25	21	18	18	15	4675986	4672260	4660565	4642399	4642399	4525615	31	795513	4675986	52.27	386219	274873	5	8	0
GCA_019185625v1	30	23	22	20	15	4792049	4791448	4775591	4770161	4745051	4567620	31	1288897	4792049	52.22	397494	232373	4	8	0
GCA_019320655v1	25	22	21	20	17	4721101	4717923	4709489	4699694	4682896	4568287	31	1294911	4721101	52.26	445363	195206	3	8	0
GCA_019383475v1	27	23	21	20	16	4814676	4812550	4802920	4792666	4777481	4627846	31	1076497	4814676	52.2	443924	232139	4	8	0
GCA_019383995v1	22	17	17	17	14	4789903	4785697	4775242	4775242	4775242	4656481	31	1411469	4789903	52.21	496516	277209	3	6	0
GCA_019437485v1	29	23	23	21	16	4837782	4836339	4818295	4818295	4791680	4609761	31	1130605	4837782	52.2	417059	200685	4	8	0
GCA_019472585v1	27	20	20	20	15	4760449	4758048	4737482	4737482	4737482	4550899	31	815829	4760449	52.23	397629	276246	5	8	0
GCA_019571515v1	24	19	18	18	14	4886821	4883327	4871716	4866557	4866557	4698396	31	1411986	4886821	52.21	496516	276867	3	6	0
GCA_019588565v1	24	21	21	19	14	4910630	4906929	4896377	4896377	4870152	4683234	31	1285421	4910630	52.27	417248	219293	4	8	0
GCA_019723725v1	25	22	21	20	15	4786929	4783351	4773698	4768002	4756710	4582923	31	1076498	4786929	52.2	416479	219253	4	8	0
GCA_019788025v1	28	24	23	22	15	4751389	4749307	4736434	4731252	4718291	4483264	31	815394	4751389	52.24	386309	272693	5	8	0
GCA_019869965v1	22	18	18	18	15	4810682	4806474	4797657	4797657	4797657	4678921	31	1446505	4810682	52.21	496516	232139	3	6	0
GCA_019882665v1	27	23	21	20	16	4742284	4740121	4727530	4714560	4703832	4569230	31	949514	4742284	52.29	397204	200685	4	8	0
GCA_020017895v1	26	20	18	16	12	4827407	4824538	4808380	4794212	4768489	4610294	31	1428270	4827407	52.26	434120	292051	4	7	0
GCA_020067845v1	25	20	17	17	13	4756644	4753252	4737424	4721694	4721694	4575672	31	1410972	4756644	52.24	397497	274751	4	7	0
GCA_020201895v1	25	18	18	17	13	4726652	4722858	4702543	4702543	4687340	4526702	31	1413795	4726652	52.1	496505	273151	3	6	0
GCA_020263725v1	22	21	19	17	14	4808487	4803602	4800784	4786079	4751373	4629946	31	1060720	4808487	52.21	496715	273192	4	7	0
GCA_020322595v1	25	21	19	19	14	4919630	4916242	4905189	4894763	4894763	4720209	31	1411988	4919630	52.14	496516	348573	3	6	0
GCA_020823055v1	26	20	19	19	16	5076840	5074069	5057622	5052463	5052463	4934191	31	1411988	5076840	52.17	443924	200685	4	8	0
GCA_020958355v1	27	22	21	19	15	4800731	4798525	4783969	4778564	4749659	4612752	31	1245692	4800731	52.21	397251	231914	4	7	0
GCA_020998415v1	24	21	21	21	18	5049919	5046102	5037673	5037673	5037673	4925467	31	641685	5049919	52.23	359984	244375	6	10	0
GCA_021004415v1	28	24	24	23	19	4723496	4721609	4711419	4711419	4698259	4553327	31	1119909	4723496	52.25	343531	200704	5	9	0
GCA_021070425v1	28	22	22	21	17	4876593	4874690	4859714	4859714	4845056	4697261	31	978359	4876593	52.19	397494	232129	4	8	0
GCA_021070485v1	27	23	22	20	16	4999603	4997172	4984248	4978552	4948377	4783734	31	1323440	4999603	52.07	419189	232634	4	8	0
GCA_021118405v1	25	22	20	18	14	4931389	4928068	4921036	4910670	4875727	4738737	31	1411909	4931389	52.03	496516	231914	3	7	0
GCA_021119825v1	24	21	19	17	13	4865356	4861416	4854384	4844018	4809075	4671720	31	1411909	4865356	52.03	496516	336349	3	6	0
GCA_021121145v1	24	21	19	17	13	4939707	4935771	4928743	4918345	4883402	4745942	31	1411909	4939707	52.03	496516	336230	3	6	0
GCA_021924385v1	25	22	20	18	13	4865118	4861862	4855594	4844554	4801199	4613311	31	1120003	4865118	52.08	444146	273190	4	7	0
GCA_022222645v1	25	22	21	19	16	4859974	4856582	4849814	4844606	4811338	4692739	31	716698	4859974	52.2	363948	232139	5	9	0
GCA_022521585v1	25	18	16	16	14	4945129	4941737	4924316	4913360	4913360	4830960	31	1452392	4945129	52.14	496516	335602	3	6	0
GCA_022581215v1	24	20	20	20	13	4726161	4723219	4714476	4714476	4714476	4458486	31	1079994	4726161	52.22	397494	277209	4	8	0
GCA_022905575v1	24	21	19	17	14	4733888	4730461	4724186	4713331	4679121	4557462	31	1411988	4733888	52.26	397629	252547	4	7	0
GCA_022950775v1	25	20	19	19	15	4737645	4733913	4716991	4711502	4711502	4563696	31	1411592	4737645	52.23	399156	232139	4	7	0
GCA_023083565v1	27	22	22	22	20	5068787	5066323	5053568	5053568	5053568	4976014	31	1459389	5068787	52.19	385931	194314	4	9	0
GCA_023104945v1	24	22	20	19	15	5033247	5029325	5025145	5014189	5001107	4844288	31	1411986	5033247	52.11	496516	232139	3	7	0
GCA_023467735v1	22	18	18	17	14	4862581	4857378	4847680	4847680	4832054	4708506	31	1417102	4862581	52.2	496516	273191	3	6	0
GCA_023676985v1	23	19	18	17	13	4790048	4785218	4775934	4770238	4758270	4604604	31	1411988	4790048	52.22	496501	336231	3	6	0
GCA_023691945v1	27	20	20	20	18	4738518	4736086	4718802	4718802	4718802	4636738	31	925271	4738518	52.27	343531	178169	4	9	0
GCA_023759375v1	25	20	19	18	15	4732036	4728562	4715594	4710283	4698257	4585281	31	671221	4732036	52.21	496516	349542	4	7	0
GCA_023772405v1	21	17	17	15	12	4820146	4815404	4806587	4806587	4774352	4658847	31	1799143	4820146	52.2	695864	277220	2	5	0
GCA_023792275v1	28	22	22	22	18	4802148	4800328	4785378	4785378	4785378	4628978	31	815394	4802148	52.23	391400	232127	5	9	0
GCA_023984435v1	25	20	19	18	14	4790098	4786420	4770942	4762952	4742730	4591513	31	1411987	4790098	52.19	496516	336348	3	6	0
GCA_024211775v1	27	23	19	19	16	4680778	4678363	4668830	4642499	4642499	4533788	31	1076497	4680778	52.27	397386	200685	4	8	0
GCA_024226395v1	26	23	21	21	18	4662595	4659722	4653244	4637949	4637949	4530377	31	841681	4662595	52.29	341322	178160	5	10	0
GCA_003917995v1	28	22	21	21	16	4789158	4786906	4773342	4768229	4768229	4593400	32	933207	4789158	52.19	397494	200685	4	8	0
GCA_004224065v1	28	24	23	22	19	4707835	4704964	4695249	4690090	4672477	4554969	32	824003	4707835	52.25	444313	180639	4	8	0
GCA_004238545v1	29	27	27	26	22	4642661	4640560	4633790	4633790	4618968	4485227	32	675894	4642661	52.29	200835	141479	7	13	0
GCA_005484155v1	28	26	25	24	18	4719635	4717595	4713231	4707813	4692797	4492057	32	1022952	4719635	52.25	409260	173283	4	8	0
GCA_005517015v1	25	21	21	20	18	4783241	4780299	4768593	4768593	4753388	4674661	32	1395909	4783241	52.24	385905	214170	4	8	0
GCA_005555895v1	29	27	26	25	22	4642771	4640787	4636665	4627366	4610767	4502373	32	934970	4642771	52.3	249245	180755	5	11	0
GCA_005557785v1	21	18	17	17	14	4808701	4802467	4794569	4787875	4787875	4668979	32	1159501	4808701	52.27	443835	257617	4	8	0
GCA_005558975v1	25	20	20	19	16	4622487	4619280	4605672	4605672	4590467	4487025	32	1245256	4622487	52.29	456198	214170	3	7	0
GCA_005625175v1	24	21	20	19	16	4739033	4734715	4722654	4717093	4702159	4598581	32	644032	4739033	52.24	416822	231914	5	8	0
GCA_005626995v1	23	20	19	19	13	4646828	4642620	4631352	4625656	4625656	4405982	32	1411987	4646828	52.28	417161	277208	3	6	0
GCA_005901785v1	23	22	21	21	19	4635618	4630731	4626323	4621205	4621205	4538021	32	644690	4635618	52.29	498842	199420	4	9	0
GCA_005908305v1	26	19	19	18	15	4699596	4697014	4679351	4679351	4664146	4560704	32	1245348	4699596	52.23	417161	231914	4	8	0
GCA_005969305v1	23	18	17	17	15	4692149	4687676	4674221	4669062	4669062	4586677	32	1076497	4692149	52.21	443924	248552	4	7	0
GCA_006011225v1	25	20	20	20	17	4659722	4656515	4642895	4642895	4642895	4539453	32	1245256	4659722	52.27	402678	200685	4	8	0
GCA_006020515v1	25	20	20	20	17	4649950	4646454	4633052	4633052	4633052	4529444	32	695888	4649950	52.28	412032	201974	5	9	0
GCA_006047095v1	32	28	25	24	21	4683169	4683169	4676980	4657535	4639808	4531923	32	607780	4683169	52.28	299782	200684	6	11	0
GCA_006081815v1	27	26	24	24	20	4701023	4698152	4695346	4684491	4684491	4539553	32	1411986	4701023	52.24	343531	180493	3	8	0
GCA_006090175v1	26	23	23	22	18	4648298	4644430	4633234	4633234	4619739	4481019	32	874694	4648298	52.28	489597	180484	4	8	0
GCA_006119305v1	27	22	21	20	18	4762205	4759120	4745418	4739809	4724604	4642204	32	1060622	4762205	52.25	385860	200685	4	9	0
GCA_006190225v1	26	16	16	15	13	4805715	4802056	4783313	4783313	4758990	4676153	32	1454940	4805715	52.26	416855	292540	4	7	0
GCA_006206445v1	28	26	25	21	19	4657550	4654845	4649489	4639870	4564681	4489966	32	1248045	4657550	52.29	391399	160325	4	9	0
GCA_006284555v1	24	21	20	20	17	4660182	4656920	4647520	4641824	4641824	4538096	32	1130872	4660182	52.27	417043	200685	4	8	0
GCA_006316325v1	30	23	23	23	19	4651283	4650122	4632651	4632651	4632651	4479466	32	1243915	4651283	52.28	445363	173242	3	9	0
GCA_006326705v1	24	19	19	19	17	4660585	4656898	4644724	4644724	4644724	4562325	32	1417167	4660585	52.27	386226	232139	4	7	0
GCA_006475785v1	28	25	25	25	20	4702977	4700122	4691220	4691220	4691220	4516658	32	841638	4702977	52.26	389380	161835	5	9	0
GCA_006486135v1	28	21	21	21	19	4657276	4654861	4638554	4638554	4638554	4556154	32	853030	4657276	52.29	361627	178300	5	10	0
GCA_006531395v1	21	17	17	17	13	4667804	4662230	4649892	4649892	4649892	4496329	32	1446260	4667804	52.24	464926	278154	3	7	0
GCA_006606445v1	26	19	18	17	15	4844783	4841162	4825327	4819458	4796504	4714093	32	1075776	4844783	52.28	397497	273315	4	8	0
GCA_006626685v1	23	18	18	18	16	4847729	4842263	4828880	4828880	4828880	4746480	32	915543	4847729	52.22	397497	267322	5	8	0
GCA_006720605v1	27	24	24	23	19	4602372	4598879	4591649	4591649	4580680	4424639	32	1159492	4602372	52.29	397368	161675	4	8	0
GCA_006780025v1	30	29	26	26	21	4719983	4718700	4713985	4693766	4693766	4533014	32	684365	4719983	52.19	274589	173213	6	12	0
GCA_006827725v1	29	24	24	24	21	4679977	4678470	4671127	4671127	4671127	4558408	32	632040	4679977	52.24	300207	163328	5	11	0
GCA_006859405v1	25	20	19	19	16	4659959	4657017	4643472	4638313	4638313	4534585	32	1411992	4659959	52.27	397497	214169	4	7	0
GCA_006947445v1	24	19	19	19	17	4717629	4713758	4700646	4700646	4700646	4618366	32	1159493	4717629	52.31	496402	182861	3	8	0
GCA_007029745v1	28	20	19	18	16	4796302	4793781	4780172	4774738	4750440	4668040	32	1286750	4796302	52.24	416867	273190	4	7	0
GCA_007033765v1	28	24	24	24	20	4666433	4664501	4655841	4655841	4655841	4507501	32	835824	4666433	52.26	280309	180987	6	11	0
GCA_007048445v1	31	22	22	22	19	4808283	4807741	4787155	4787155	4787155	4666792	32	1322843	4808283	52.22	385987	200685	4	8	0
GCA_007055945v1	25	20	20	19	16	4624139	4620932	4607531	4607531	4592326	4488598	32	1244134	4624139	52.29	397497	200685	4	8	0
GCA_007084375v1	31	24	24	23	21	4842269	4841737	4824863	4824863	4811528	4728874	32	1076456	4842269	52.16	335442	200673	5	9	0
GCA_007086245v1	29	25	24	22	19	4657309	4655244	4647094	4641398	4609539	4512128	32	802642	4657309	52.28	356786	180755	5	9	0
GCA_007429005v1	23	19	19	18	14	4735884	4731455	4720563	4720563	4709930	4562003	32	795309	4735884	52.24	438857	282585	4	8	0
GCA_007478605v1	29	23	22	21	19	4749726	4748219	4731261	4726240	4706895	4623169	32	1281531	4749726	52.25	386016	161887	3	9	0
GCA_007484625v1	25	23	22	21	17	4761325	4757067	4752904	4747763	4722864	4573437	32	634556	4761325	52.22	445367	200685	5	9	0
GCA_007485885v1	23	17	16	16	13	4679571	4674192	4661537	4656401	4656401	4539324	32	1455528	4679571	52.25	496516	276868	3	6	0
GCA_007622895v1	26	23	23	23	20	4674366	4670648	4662467	4662467	4662467	4545384	32	1199616	4674366	52.23	300167	173221	4	9	0
GCA_007805755v1	27	18	18	18	15	4737109	4734329	4705045	4705045	4705045	4595537	32	1159247	4737109	52.22	376234	200685	4	8	0
GCA_007925185v1	28	20	20	20	16	4869433	4866799	4851441	4851441	4851441	4715399	32	934767	4869433	52.27	434017	232139	5	8	0
GCA_008145265v1	28	23	22	22	18	4627941	4625753	4612618	4606910	4606910	4472869	32	1076456	4627941	52.28	273416	220312	5	9	0
GCA_008148885v1	29	28	26	25	22	4658773	4656965	4655904	4637200	4617964	4508610	32	697284	4658773	52.28	257960	160839	6	11	0
GCA_008162885v1	24	22	21	21	19	4623942	4619841	4616706	4611028	4611028	4528628	32	690322	4623942	52.29	378929	200685	5	9	0
GCA_008185025v1	29	25	25	23	19	4800540	4798679	4786870	4786870	4757664	4626595	32	1245704	4800540	52.2	331959	154711	4	10	0
GCA_008514015v1	25	24	23	21	17	4659955	4655642	4651667	4641747	4605923	4432094	32	1243848	4659955	52.28	386210	200685	4	8	0
GCA_008526255v1	24	19	19	18	15	4658371	4654525	4639351	4639351	4624603	4520822	32	1245626	4658371	52.27	496516	231914	3	7	0
GCA_008541915v1	23	21	21	21	19	4669751	4665682	4662665	4662665	4662665	4580265	32	1097766	4669751	52.24	282585	186141	4	9	0
GCA_008561775v1	31	26	25	23	20	4673179	4672220	4659326	4654167	4619460	4494938	32	1248059	4673179	52.28	280260	160968	5	10	0
GCA_008593325v1	30	22	21	20	17	4765294	4764329	4741149	4735446	4722111	4618287	32	1290016	4765294	52.21	327858	197738	4	9	0
GCA_008603005v1	24	19	19	19	15	4693370	4689580	4674359	4674359	4674359	4539831	32	1729748	4693370	52.18	642604	232922	2	6	0
GCA_008908265v1	23	19	18	18	16	4630214	4626008	4615657	4610498	4610498	4528115	32	1411761	4630214	52.27	496718	278497	3	6	0
GCA_008910445v1	28	25	25	24	19	4628008	4625614	4620532	4620532	4602891	4422702	32	824051	4628008	52.28	386273	200686	5	9	0
GCA_008952685v1	28	24	23	23	20	4692926	4691002	4679196	4670932	4670932	4542598	32	765617	4692926	52.23	317716	186792	5	11	0
GCA_008961285v1	27	23	22	21	17	4714064	4710692	4699809	4694650	4679655	4528125	32	1245343	4714064	52.21	386261	232139	4	7	0
GCA_008966555v1	29	19	19	19	15	4752889	4751354	4723501	4723501	4723501	4573955	32	782579	4752889	52.2	496516	232129	4	8	0
GCA_008970685v1	25	23	22	20	16	5022979	5018950	5013276	5008117	4978113	4811441	32	1411987	5022979	51.98	419189	232139	4	8	0
GCA_010001445v1	31	24	20	20	16	4689790	4689248	4671502	4642244	4642244	4482032	32	637936	4689790	52.26	418621	200686	5	8	0
GCA_010393485v1	28	23	23	23	21	4641688	4639640	4628485	4628485	4628485	4545977	32	628924	4641688	52.26	335450	199868	6	10	0
GCA_010407705v1	24	18	18	18	16	4660099	4656198	4644454	4644454	4644454	4562340	32	1411592	4660099	52.27	386251	274879	4	7	0
GCA_010452255v1	29	24	22	21	18	4673092	4671392	4660363	4649220	4632694	4505781	32	915901	4673092	52.26	385802	180645	4	8	0
GCA_010456185v1	26	23	23	23	18	4665913	4662270	4654648	4654648	4654648	4466025	32	847366	4665913	52.26	279931	200673	5	10	0
GCA_010504835v1	28	24	21	21	17	4844063	4841636	4829467	4809077	4809077	4655529	32	775726	4844063	52.22	445684	212895	4	8	0
GCA_010525235v1	23	19	19	19	16	4632520	4628293	4619149	4619149	4619149	4515421	32	1090238	4632520	52.26	335442	214169	4	8	0
GCA_010532815v1	25	19	18	18	15	4746065	4743123	4728097	4720257	4720257	4606148	32	1410822	4746065	52.21	443924	239666	4	7	0
GCA_010561105v1	30	19	19	18	15	4783977	4782914	4758308	4758308	4739622	4629380	32	948609	4783977	52.2	444032	336231	4	7	0
GCA_010612715v1	31	23	20	20	17	4827023	4826481	4804911	4782363	4782363	4661367	32	1490951	4827023	52	333034	200685	4	8	0
GCA_010649465v1	24	20	20	20	18	4635953	4632280	4621369	4621369	4621369	4538969	32	644805	4635953	52.27	385898	200677	5	9	0
GCA_010675365v1	28	23	23	22	20	4647703	4645199	4633216	4633216	4618011	4535730	32	909859	4647703	52.28	313618	200686	5	9	0
GCA_010684685v1	24	18	18	18	14	4675047	4671785	4656892	4656892	4656892	4522309	32	840828	4675047	52.25	445375	276867	4	7	0
GCA_010687665v1	24	20	20	20	17	4646224	4642537	4631211	4631211	4631211	4505620	32	1159454	4646224	52.28	418623	214169	4	7	0
GCA_010713155v1	25	21	21	21	16	4645708	4642766	4628953	4628953	4628953	4446065	32	1245333	4645708	52.27	499268	180645	3	8	0
GCA_010713975v1	23	18	18	18	15	4647551	4643160	4631025	4631025	4631025	4505313	32	1479105	4647551	52.28	445363	232139	3	6	0
GCA_010716855v1	24	20	20	19	15	4703389	4700127	4686839	4686839	4671549	4537616	32	695792	4703389	52.24	448123	278155	4	7	0
GCA_010757835v1	32	29	29	27	23	4660958	4660958	4651169	4651169	4624515	4490099	32	656206	4660958	52.22	249973	145875	7	13	0
GCA_010795985v1	28	25	25	25	21	4645958	4643832	4633819	4633819	4633819	4481147	32	823946	4645958	52.28	280299	160927	5	10	0
GCA_010854225v1	28	17	17	16	13	4696258	4693776	4661452	4661452	4648117	4544409	32	1412168	4696258	52.25	441802	276824	3	7	0
GCA_010854625v1	25	21	21	21	17	4698734	4694912	4683315	4683315	4683315	4549300	32	800668	4698734	52.23	327175	228962	5	9	0
GCA_010892795v1	27	25	25	24	21	4679818	4677045	4672865	4672865	4648002	4540204	32	1301065	4679818	52.24	273211	161826	4	10	0
GCA_010916755v1	26	21	20	20	16	4673716	4670322	4656390	4651299	4651299	4504007	32	1411988	4673716	52.23	421243	162458	4	8	0
GCA_011201495v1	28	17	13	13	11	4701873	4699318	4667299	4645924	4645924	4563085	32	1411981	4701873	52.25	496474	336230	3	6	0
GCA_011409495v1	27	25	24	24	20	4767200	4764130	4757817	4752658	4752658	4613174	32	497349	4767200	52.26	294422	200685	7	11	0
GCA_011443295v1	21	18	18	17	14	4658563	4653765	4645837	4645837	4630632	4527190	32	962471	4658563	52.25	417160	282582	4	7	0
GCA_011469655v1	25	18	17	17	15	4805135	4801388	4782945	4775048	4775048	4697959	32	642804	4805135	52.19	443651	249063	5	8	0
GCA_011472815v1	25	20	19	19	16	4673295	4669818	4657584	4652563	4652563	4539476	32	1260849	4673295	52.26	510056	213848	3	7	0
GCA_011529445v1	25	23	23	23	19	4676437	4672346	4668311	4668311	4668311	4510146	32	815829	4676437	52.28	386196	199420	5	9	0
GCA_012167915v1	25	19	19	18	15	4954231	4949929	4929189	4929189	4911760	4793029	32	1460312	4954231	52.14	496627	232286	3	6	0
GCA_013499395v1	29	26	26	23	18	4718015	4715724	4705163	4705163	4666820	4466217	32	1246571	4718015	52.22	323092	167075	4	9	0
GCA_013500555v1	25	21	20	20	16	4888913	4885971	4873714	4868542	4868542	4721680	32	1130917	4888913	52.18	416862	232139	4	8	0
GCA_013517855v1	29	25	23	22	17	5059999	5057994	5045942	5034024	5018658	4852453	32	1245759	5059999	52.16	385964	180583	4	9	0
GCA_013544815v1	26	21	21	19	16	4717819	4714427	4700324	4700324	4676363	4568446	32	1248093	4717819	52.27	443924	230628	3	8	0
GCA_013555555v1	28	24	23	21	18	4791087	4788837	4775355	4769647	4745212	4627029	32	1081619	4791087	52.23	335442	220300	5	9	0
GCA_013557215v1	23	21	20	18	14	4972784	4967883	4960657	4955369	4915979	4748150	32	1410718	4972784	52.07	496516	337518	3	6	0
GCA_013587775v1	29	23	18	17	14	4817729	4815837	4797298	4763958	4741283	4625035	32	1012670	4817729	52.22	443924	232133	4	8	0
GCA_013804225v1	24	19	18	16	13	4876093	4871686	4857780	4852621	4815127	4691135	32	1411977	4876093	52.21	496506	336348	3	6	0
GCA_014390125v1	27	21	20	17	14	4845795	4843024	4823193	4816353	4763042	4650574	32	1410971	4845795	52.26	496804	273191	3	6	0
GCA_014542395v1	25	21	20	18	13	4758423	4754202	4746302	4740606	4707722	4515053	32	1060064	4758423	52.14	443290	335394	4	7	0
GCA_014555855v1	26	22	20	20	15	4917975	4914603	4902756	4892226	4892226	4718771	32	1412028	4917975	52.2	386224	228946	4	8	0
GCA_014561695v1	26	25	24	23	18	4752825	4749431	4748071	4741140	4728089	4548140	32	1194272	4752825	52.25	397497	173214	4	8	0
GCA_014613335v1	25	23	22	20	13	4854957	4850516	4845378	4839682	4814425	4571323	32	1411987	4854957	52.3	496516	375208	3	6	0
GCA_014613975v1	29	24	23	23	17	4815093	4813506	4799102	4793943	4793943	4560096	32	815394	4815093	52.21	367334	227069	5	9	0
GCA_014987285v1	29	25	23	22	20	4702834	4701265	4691427	4673637	4648721	4566462	32	1159482	4702834	52.28	385959	162080	4	8	0
GCA_015032135v1	26	21	20	19	16	4795624	4792033	4782026	4776614	4763563	4650508	32	1411735	4795624	52.21	496516	232129	3	7	0
GCA_015191245v1	27	19	19	19	15	5076522	5073570	5061130	5061130	5061130	4905721	32	1411987	5076522	52.15	449105	292545	4	7	0
GCA_015251785v1	30	26	25	23	18	4698764	4697603	4692644	4683806	4644135	4464501	32	931785	4698764	52.27	317793	214658	5	10	0
GCA_015253695v1	28	23	22	19	15	4767223	4765025	4749605	4744446	4695255	4546512	32	1288771	4767223	52.22	416805	232080	4	7	0
GCA_015563935v1	23	21	20	18	14	4770353	4766147	4762666	4754298	4716837	4544421	32	1417168	4770353	52.27	495422	232139	3	7	0
GCA_015564215v1	25	22	20	20	13	4797586	4793691	4787740	4776885	4776885	4505044	32	1411900	4797586	52.19	496418	232139	3	7	0
GCA_015909165v1	28	25	25	23	20	4702980	4700792	4692852	4692852	4661355	4534054	32	631621	4702980	52.26	327898	200673	6	10	0
GCA_016314125v1	25	20	20	19	15	4746299	4743090	4729474	4729474	4711126	4566314	32	1417158	4746299	52.22	397497	214184	4	7	0
[truncated: 3,755 more rows]

## Sheet: TS3-monophyletic
Table S3. Isolate summary of all the available S. enterica ser. Braenderup strains (n=3,131) and reference strains representing other S. enterica serovars (n=682) on EnteroBase to infer the monophyletic phylogeny structure.
Uberstrain	Name	Data Source(Accession No.;Sequencing Platform;Sequencing Library;Insert Size;Experiment;Bases;Average Length;Status)	Barcode	Source Niche	Source Type	Source Details	Collection Year	Collection Month	Collection Day	Collection Time	Continent	Country	Region	District	City	Post Code	Latitude	Longitude	Serovar	Subspecies	Disease	Antigenic Formulas	Phage Type	Lab Contact	Comment	Bio Project ID	Project ID	Sample ID	Secondary Sample ID	Date Entered	Release Date	Differences	ST	HC0 (indistinguishable)	HC2	HC5	HC10	HC20	HC50	HC100	HC200	HC400	HC900 (ceBG)	HC2000 (Super-lineage)	HC2600	HC2850 (subsp.)
SAL_AA7144AA	PNUSAS000626	SRR2182872;ILLUMINA;Paired;;SRX1164183;632809896;228;NEW	SAL_AA7144AA	Human	Human	Age: 20-29; stool	2015	6			North America	United States							Braenderup					Centers for Disease Control and Prevention - PulseNet		PRJNA230403	SRP040281	SAMN03946144	SRS1044985	2015-08-26	2015-08-25	NaN	39474	39474	12267	12267	12267	185	185	185	185	185	185	185	2	2
SAL_AA7147AA	PNUSAS000625	SRR2182869;ILLUMINA;Paired;;SRX1164178;528206910;231;NEW	SAL_AA7147AA	Human	Human	Age: 10-19; stool	2015	6			North America	United States							Braenderup					Centers for Disease Control and Prevention - PulseNet		PRJNA230403	SRP040281	SAMN03946143	SRS1044980	2015-08-26	2015-08-25	NaN	39474	39474	12267	12267	12267	185	185	185	185	185	185	185	2	2
SAL_AA7197AA	0000-0021-0884	SRR2134672;ILLUMINA;Paired;;SRX1124625;316406034;147;NEW	SAL_AA7197AA	Human	Human	Homo sapiens; Age: 66; female; wound	2012				North America	United States	Massachusetts	Suffolk County	Boston				Braenderup (Predicted)					Brigham & Women's Hospital		PRJNA278886	SRP056445	SAMN03892117	SRS1016977	2015-08-26	2015-08-04	NaN	39440	31518	31518	31518	22665	22665	185	185	185	185	185	185	2	2
SAL_AA8201AA	NCTC5773	ERR663939;PACBIO_SMRT;Single;;ERX620215;;;NEW,GCA_900635535;Complete Genome;;;;;;Complete Genome,GCF_900635535;Complete Genome;;;;;;Complete Genome,GCA_900635535;Complete Genome;;;;;;Complete Genome	SAL_AA8201AA	Wild Animal	ND/Others	not available: to be reported later													II 1,9,12,46,27:l,w:e,n,x (Predicted)	II				The Wellcome Trust Sanger Institute	type strain of Salmonella enterica subsp. salamae (II)	PRJEB6403	ERP005928	SAMEA2665118	ERS513129	2015-08-26	2014-10-29	NaN	232158	160165	160165	160165	160165	160165	160165	160165	160165	160165	33049	743	743	724
SAL_BA0850AA	CFSAN035303	SRR2174090;ILLUMINA;Paired;500;SRX1158531;376090452;219;NEW,SRR2533374;ILLUMINA;Paired;500;SRX1293768;164399488;236;NEW	SAL_BA0850AA	Food	Poultry	product-eggs-raw-yolks	2012				North America	United States	Georgia						Braenderup	I				Food and Drug Administration - Center for Food Safety and Applied Nutrition (US)		PRJNA242847	SRP040648	SAMN03838265	SRS1039577	2015-08-26	2015-08-18	NaN	36845	36845	36845	35255	22686	17208	185	185	185	185	185	185	2	2
SAL_BA0880AA	CFSAN035294	SRR2533367;ILLUMINA;Paired;500;SRX1293774;165598056;234;NEW,SRR2174057;ILLUMINA;Paired;500;SRX1158498;336064064;224;NEW	SAL_BA0880AA	Food	Avian	food (raw):foodon_03311126, hen egg (whole):foodon_03316061; avian, eggs; product egg raw whole	2012				North America	United States	Georgia						Braenderup	I				FDA Center for Food Safety and Applied Nutrition		PRJNA242847	SRP040648	SAMN03838256	SRS1039539	2015-08-26	2015-08-18	NaN	36830	36830	36830	36830	36830	36830	185	185	185	185	185	185	2	2
SAL_BA0914AA	CFSAN035304	SRR2533375;ILLUMINA;Paired;500;SRX1293764;181882064;182;NEW,SRR2174019;ILLUMINA;Paired;500;SRX1158460;387075040;220;NEW	SAL_BA0914AA	Food	Avian	food (raw):foodon_03311126, hen egg (whole):foodon_03316061; avian, eggs; product egg raw whole	2012				North America	United States	Georgia						Braenderup	I				Food and Drug Administration - Center for Food Safety and Applied Nutrition (US)		PRJNA242847	SRP040648	SAMN03838266	SRS1039512	2015-08-26	2015-08-18	NaN	36816	36816	36816	36816	36816	185	185	185	185	185	185	185	2	2
SAL_BA0942AA	FDA00000465	SRR2173991;ILLUMINA;Paired;500;SRX1158432;504300372;174;NEW	SAL_BA0942AA	Aquatic Animal	Shellfish	raw shrimp	2003	7			Asia	India							Isangi	I				Food and Drug Administration - Center for Food Safety and Applied Nutrition (US)		PRJNA186035	SRP018785	SAMN02843850	SRS1039483	2015-08-26	2015-08-18	NaN	36805	36805	36805	36805	36805	36805	9106	1774	1774	1774	1774	1774	1774	2
SAL_BA0946AA	FDA222275-62	SRR2173987;ILLUMINA;Paired;500;SRX1158428;473552336;184;NEW,SRR4428990;ILLUMINA;Paired;500;SRX2250516;;;SRA	SAL_BA0946AA	Food	Shellfish	ground shrimp	2003	3			North America	Mexico							Cannstatt	I				Food and Drug Administration - Center for Food Safety and Applied Nutrition (US)		PRJNA186035	SRP018785	SAMN02845271	SRS1039477	2015-08-26	2015-08-18	NaN	34447	34447	34447	34447	34447	4917	4917	4917	4917	4917	4917	4917	28	2
SAL_BA1047AA	CFSAN035310	SRR2163261;ILLUMINA;Paired;500;SRX1149827;395473500;230;NEW	SAL_BA1047AA	Food	Avian	food (raw):foodon_03311126, hen egg white food product:foodon_03304840; avian, eggs; product egg raw white	2012				North America	United States	Iowa						Braenderup	I				Food and Drug Administration - Center for Food Safety and Applied Nutrition (US)		PRJNA242847	SRP040648	SAMN03838272	SRS1034412	2015-08-26	2015-08-14	NaN	36728	36728	35802	35802	35802	35802	185	185	185	185	185	185	2	2
SAL_BA1049AA	CFSAN031430	SRR2163259;ILLUMINA;Paired;500;SRX1149825;377129700;225;NEW	SAL_BA1049AA	Livestock	Swine	Swine; feces	2013	11			Africa	Kenya	Nairobi		Nairobi				Stanleyville	I				Food and Drug Administration - Center for Food Safety and Applied Nutrition (US)		PRJNA275961	SRP057873	SAMN03576964	SRS1034415	2015-08-26	2015-08-14	NaN	36726	36726	10286	8712	8712	8712	8712	8712	8712	8712	8712	8712	1775	2
SAL_BA1059AA	CFSAN035306	SRR2163244;ILLUMINA;Paired;500;SRX1149809;434506512;219;NEW	SAL_BA1059AA	Food	Avian	food (raw):foodon_03311126, hen egg (whole):foodon_03316061; avian, eggs; product egg raw whole	2012				North America	United States	Texas						Braenderup	I				Food and Drug Administration - Center for Food Safety and Applied Nutrition (US)		PRJNA242847	SRP040648	SAMN03838268	SRS1034404	2015-08-26	2015-08-14	NaN	36719	36719	22645	22645	22645	17208	185	185	185	185	185	185	2	2
SAL_BA1150AA	CFSAN035391	SRR2156627;ILLUMINA;Paired;500;SRX1143543;346813614;223;NEW	SAL_BA1150AA	Food	Plant	pickling cucumber	2015	6			North America	United States	Virginia						Braenderup					Food and Drug Administration - Center for Food Safety and Applied Nutrition (US)		PRJNA186035	SRP018785	SAMN03861536	SRS1029844	2015-08-26	2015-08-12	NaN	4601	4601	4601	4601	4601	185	185	185	185	185	185	185	2	2
SAL_BA1151AA	CFSAN035395	SRR2156626;ILLUMINA;Paired;500;SRX1143542;353987672;214;NEW	SAL_BA1151AA	Environment	Plant	garden (american ) cucumber	2015	6			North America	United States	Virginia						Braenderup					Food and Drug Administration - Center for Food Safety and Applied Nutrition (US)		PRJNA186035	SRP018785	SAMN03861540	SRS1029840	2015-08-26	2015-08-12	NaN	4601	4601	4601	4601	4601	185	185	185	185	185	185	185	2	2
SAL_BA1152AA	CFSAN035392	SRR2156625;ILLUMINA;Paired;500;SRX1143541;318827860;221;NEW	SAL_BA1152AA	Food	Plant	pickling cucumber	2015	6			North America	United States	Virginia						Braenderup					Food and Drug Administration - Center for Food Safety and Applied Nutrition (US)		PRJNA186035	SRP018785	SAMN03861537	SRS1029845	2015-08-26	2015-08-12	NaN	4601	4601	4601	4601	4601	185	185	185	185	185	185	185	2	2
SAL_BA1153AA	CFSAN035390	SRR2156624;ILLUMINA;Paired;500;SRX1143540;188059432;236;NEW	SAL_BA1153AA	Food	Plant	pickling cucumber	2015	6			North America	United States	Virginia						Braenderup					Food and Drug Administration - Center for Food Safety and Applied Nutrition (US)		PRJNA186035	SRP018785	SAMN03861535	SRS1029839	2015-08-26	2015-08-12	NaN	36645	36645	4601	4601	4601	185	185	185	185	185	185	185	2	2
SAL_BA1166AA	CFSAN035396	SRR2156603;ILLUMINA;Paired;500;SRX1143519;315152640;220;NEW	SAL_BA1166AA	Environment	Plant	garden (american ) cucumber	2015	6			North America	United States	Virginia						Braenderup					Food and Drug Administration - Center for Food Safety and Applied Nutrition (US)		PRJNA186035	SRP018785	SAMN03861541	SRS1029819	2015-08-26	2015-08-12	NaN	36633	4601	4601	4601	4601	185	185	185	185	185	185	185	2	2
SAL_BA1171AA	3738 H	SRR2156598;ILLUMINA;Paired;500;SRX1143514;539721680;230;NEW	SAL_BA1171AA	Wild Animal	Amphibian	frog legs	1976												Nottingham	I				Food and Drug Administration - Center for Food Safety and Applied Nutrition (US)		PRJNA242847	SRP040648	SAMN03965299	SRS1029824	2015-08-26	2015-08-12	NaN	36629	36629	36629	36629	36629	36629	36629	36629	36629	15594	15594	15594	2	2
SAL_BA1174AA	CFSAN035398	SRR2156583;ILLUMINA;Paired;500;SRX1143499;386367888;228;NEW	SAL_BA1174AA	Environment	Plant	garden (american ) cucumber	2015	6			North America	United States	Virginia						Braenderup					Food and Drug Administration - Center for Food Safety and Applied Nutrition (US)		PRJNA186035	SRP018785	SAMN03861543	SRS1029805	2015-08-26	2015-08-12	NaN	36628	36628	4601	4601	4601	185	185	185	185	185	185	185	2	2
SAL_BA1177AA	CFSAN035068	SRR2156579;ILLUMINA;Paired;500;SRX1143495;250138548;233;NEW	SAL_BA1177AA	Human	Human	Homo sapiens; stool	2015	5			North America	United States	New York						Braenderup					Food and Drug Administration - Center for Food Safety and Applied Nutrition (US)		PRJNA183850	SRP028607	SAMN03795457	SRS1029806	2015-08-26	2015-08-12	NaN	36623	36623	36623	36623	36623	36623	185	185	185	185	185	185	2	2
SAL_BA1182AA	CFSAN035397	SRR2156574;ILLUMINA;Paired;500;SRX1143490;274487980;233;NEW	SAL_BA1182AA	Environment	Plant	garden (american ) cucumber	2015	6			North America	United States	Virginia						Braenderup					Food and Drug Administration - Center for Food Safety and Applied Nutrition (US)		PRJNA186035	SRP018785	SAMN03861542	SRS1029792	2015-08-26	2015-08-12	NaN	36619	36619	4601	4601	4601	185	185	185	185	185	185	185	2	2
SAL_BA1212AA	CFSAN030817	SRR2156492;ILLUMINA;Paired;500;SRX1143408;447460488;228;Assembled	SAL_BA1212AA	Food	Avian	food (raw):foodon_03311126, hen egg (whole):foodon_03316061; avian, eggs; product egg raw whole	2012				North America	United States	Pennsylvania						Braenderup	I				Food and Drug Administration - Center for Food Safety and Applied Nutrition (US)		PRJNA186035	SRP018785	SAMN03458409	SRS1029723	2015-08-26	2015-08-12	NaN	36591	36591	36591	36591	36591	36591	185	185	185	185	185	185	2	2
SAL_BA1244AA	CFSAN035277	SRR2153008;ILLUMINA;Paired;500;SRX1140078;277628274;231;NEW	SAL_BA1244AA	Food	Avian	food (raw):foodon_03311126, hen egg (whole):foodon_03316061; avian, eggs; product egg raw whole	2012				North America	United States	Iowa						Braenderup	I				Food and Drug Administration - Center for Food Safety and Applied Nutrition (US)		PRJNA242847	SRP040648	SAMN03838239	SRS1025561	2015-08-26	2015-08-08	NaN	36564	36564	36564	36564	36564	36564	185	185	185	185	185	185	2	2
SAL_BA1304AA	FDA323238 2-2	SRR2143466;ILLUMINA;Paired;500;SRX1132027;412010800;200;NEW	SAL_BA1304AA	Wild Animal	Amphibian	frz frog legs	2005	3			Asia	China							Anfo	I				Food and Drug Administration - Center for Food Safety and Applied Nutrition (US)		PRJNA186035	SRP018785	SAMN02845638	SRS1022605	2015-08-26	2015-08-04	NaN	36520	36520	36143	36143	36143	36143	36143	36143	36143	36143	36143	12468	2	2
SAL_BA1431AA	FDA277996	SRR2133233;ILLUMINA;Paired;500;SRX1123598;457164372;251;NEW,SRR5121876;ILLUMINA;Paired;500;SRX2437046;;;SRA	SAL_BA1431AA	Aquatic Animal	Shellfish	frozen crab sections	2004	4			Asia	Sri Lanka							Miami	I				Food and Drug Administration - Center for Food Safety and Applied Nutrition (US)		PRJNA186035	SRP018785	SAMN02844018	SRS1016084	2015-08-26	2015-07-29	NaN	36423	36423	36423	36423	36423	36423	36423	36423	36423	36423	36423	13719	13258	2
SAL_BA1438AA	FDA271461 4-1	SRR2133205;ILLUMINA;Paired;500;SRX1123570;504914612;251;Assembled,SRR5081404;ILLUMINA;Paired;500;SRX2399564;;;SRA	SAL_BA1438AA	Aquatic Animal	Shellfish	raw scallop meat	2004	2	26		Asia	Philippines							Adelaide	I				FDA/CFSAN		PRJNA186035	SRP018785	SAMN02843989	SRS1016081	2015-08-26	2015-07-29	NaN	36419	36419	36419	36419	36419	36419	36419	36419	10	10	10	10	10	2
SAL_BA1471AA	FSIS1503214	SRR2132194;ILLUMINA;Paired;500;SRX1122670;207891364;151;Assembled	SAL_BA1471AA	Poultry	Poultry	chicken carcass	2014				North America	United States	Minnesota						Braenderup	I				Department of Agriculture - Food Safety and Inspection Service (US)		PRJNA242847	SRP040648	SAMN03941013	SRS1015308	2015-08-26	2015-07-28	NaN	36396	36396	23300	23300	23300	1470	185	185	185	185	185	185	2	2
SAL_BA1523AA	247K	SRR2125491;ILLUMINA;Paired;;SRX997261;330187256;67;Assembled,SRR1976292;LS454;Single;;SRX997260;;;NEW	SAL_BA1523AA	Companion Animal	Feline	Felis catus	1947				North America	United States							Weslaco	I		42:z36:-		Laboratory for Foodborne Zoonoses		PRJNA177607	SRP057241	SAMN03470771	SRS911484	2015-08-26	2015-07-28	NaN	36351	36351	36351	36351	36351	36351	36351	36351	36351	14648	13796	601	601	2
SAL_BA1534AA	FDA624902 C1 1-1	SRR2127518;ILLUMINA;Paired;500;SRX1118353;529066334;251;NEW	SAL_BA1534AA	Environment	Plant	sesame seed	2010	5			Africa	Burkina Faso							I 1,3,19:Z10:1,5 (Yenne)	I				Food and Drug Administration - Center for Food Safety and Applied Nutrition (US)		PRJNA186035	SRP018785	SAMN02846847	SRS1011303	2015-08-26	2015-07-25	NaN	36343	36343	36343	36343	36343	36343	36343	36343	36343	36343	36343	36343	15	2
SAL_BA1538AA	FDA616438 1-1-1	SRR2127514;ILLUMINA;Paired;500;SRX1118349;498725454;251;NEW	SAL_BA1538AA	Food	Plant	paprika, dried	2010	3			South America	Peru							Carrau	I				Food and Drug Administration - Center for Food Safety and Applied Nutrition (US)		PRJNA186035	SRP018785	SAMN02846813	SRS1011307	2015-08-26	2015-07-25	NaN	36339	36339	36339	36339	36339	36339	36339	36339	15394	15394	363	363	2	2
SAL_BA1592AA	CFSAN035399	SRR2125034;ILLUMINA;Paired;500;SRX1116434;312635372;217;NEW	SAL_BA1592AA	Environment	Plant	garden (american ) cucumber	2015	6			North America	United States	Virginia						Braenderup					Food and Drug Administration - Center for Food Safety and Applied Nutrition (US)		PRJNA186035	SRP018785	SAMN03861544	SRS1009828	2015-08-26	2015-07-23	NaN	4601	4601	4601	4601	4601	185	185	185	185	185	185	185	2	2
SAL_BA1593AA	CFSAN035393	SRR2125033;ILLUMINA;Paired;500;SRX1116433;205518340;229;NEW	SAL_BA1593AA	Environment	Plant	garden (american ) cucumber	2015	6			North America	United States	Virginia						Braenderup					Food and Drug Administration - Center for Food Safety and Applied Nutrition (US)		PRJNA186035	SRP018785	SAMN03861538	SRS1009830	2015-08-26	2015-07-23	NaN	36291	36291	4601	4601	4601	185	185	185	185	185	185	185	2	2
SAL_BA1596AA	FDA603814 5-1	SRR2125029;ILLUMINA;Paired;500;SRX1116429;482251822;251;NEW	SAL_BA1596AA	Environment	Soil/Dust	swab	2010	2			North America	United States	Oregon						Braenderup	I				Food and Drug Administration - Center for Food Safety and Applied Nutrition (US)		PRJNA186035	SRP018785	SAMN02846763	SRS1009832	2015-08-26	2015-07-23	NaN	36288	36288	6391	6391	6391	1470	185	185	185	185	185	185	2	2
SAL_BA1597AA	CFSAN035388	SRR2125028;ILLUMINA;Paired;500;SRX1116428;284572860;221;NEW	SAL_BA1597AA	Environment	Plant	red bell pepper	2015	6			North America	United States	Virginia						Braenderup					Food and Drug Administration - Center for Food Safety and Applied Nutrition (US)		PRJNA186035	SRP018785	SAMN03861533	SRS1009826	2015-08-26	2015-07-23	NaN	8811	8811	4601	4601	4601	185	185	185	185	185	185	185	2	2
SAL_BA1601AA	CFSAN035389	SRR2125024;ILLUMINA;Paired;500;SRX1116424;230720288;232;NEW	SAL_BA1601AA	Food	Plant	pickling cucumber	2015	6			North America	United States	Virginia						Braenderup					Food and Drug Administration - Center for Food Safety and Applied Nutrition (US)		PRJNA186035	SRP018785	SAMN03861534	SRS1009823	2015-08-26	2015-07-23	NaN	5414	5414	4601	4601	4601	185	185	185	185	185	185	185	2	2
SAL_BA1604AA	CFSAN035394	SRR2125019;ILLUMINA;Paired;500;SRX1116419;293801088;224;NEW	SAL_BA1604AA	Environment	Plant	garden (american ) cucumber	2015	6			North America	United States	Virginia						Braenderup					Food and Drug Administration - Center for Food Safety and Applied Nutrition (US)		PRJNA186035	SRP018785	SAMN03861539	SRS1009815	2015-08-26	2015-07-23	NaN	4601	4601	4601	4601	4601	185	185	185	185	185	185	185	2	2
SAL_BA1618AA	CFSAN034219	SRR2124537;ILLUMINA;Paired;500;SRX1116055;457310140;217;NEW	SAL_BA1618AA	Food	Poultry	product-eggs-raw-yolks	2013				North America	United States	Iowa						Braenderup	I				Food and Drug Administration - Center for Food Safety and Applied Nutrition (US)		PRJNA242847	SRP040648	SAMN03769239	SRS1009476	2015-08-26	2015-07-22	NaN	36274	36274	36274	36168	22991	22991	185	185	185	185	185	185	2	2
SAL_BA1623AA	CFSAN030073	SRR2124524;ILLUMINA;Paired;500;SRX1116043;326737768;214;NEW	SAL_BA1623AA	Food	Avian	food (raw):foodon_03311126, hen egg (whole):foodon_03316061; avian, eggs; product egg raw whole	2012				North America	United States	Alabama						Braenderup	I				Food and Drug Administration - Center for Food Safety and Applied Nutrition (US)		PRJNA242847	SRP040648	SAMN03464559	SRS969482	2015-08-26	2015-07-22	NaN	36270	36270	22342	22342	22342	185	185	185	185	185	185	185	2	2
SAL_BA1657AA	FDA618038	SRR2124442;ILLUMINA;Paired;500;SRX1115959;498492450;225;NEW,SRR2085740;ILLUMINA;Paired;500;SRX1079886;417906240;232;NEW	SAL_BA1657AA	Aquatic Animal	Shellfish	scallops	2010	3			Asia	China							47:z4,z23:- (Predicted)	I				Food and Drug Administration - Center for Food Safety and Applied Nutrition (US)		PRJNA186035	SRP018785	SAMN02844809	SRS977941	2015-08-26	2015-07-22	NaN	36239	36239	36207	36207	36207	36207	36207	36207	36207	36207	36207	31468	2	2
SAL_BA1658AA	CFSAN034213	SRR2124441;ILLUMINA;Paired;500;SRX1115958;378378576;222;NEW	SAL_BA1658AA	Food	Avian	food (raw):foodon_03311126, hen egg (whole):foodon_03316061; avian, eggs; product egg raw whole	2013				North America	United States	Arkansas						Braenderup	I				Food and Drug Administration - Center for Food Safety and Applied Nutrition (US)		PRJNA242847	SRP040648	SAMN03769233	SRS1009401	2015-08-26	2015-07-22	NaN	36238	36238	36238	36238	36238	17208	185	185	185	185	185	185	2	2
SAL_BA1659AA	CFSAN030076	SRR2124440;ILLUMINA;Paired;500;SRX1115957;382667280;213;NEW	SAL_BA1659AA	Food	Avian	food (raw):foodon_03311126, hen egg (whole):foodon_03316061; avian, eggs; product egg raw whole	2012				North America	United States	Georgia						Braenderup	I				Food and Drug Administration - Center for Food Safety and Applied Nutrition (US)		PRJNA242847	SRP040648	SAMN03464562	SRS969314	2015-08-26	2015-07-22	NaN	36237	36237	36237	36237	36237	17208	185	185	185	185	185	185	2	2
SAL_BA1673AA	FDA916373,C1-1	SRR2124417;ILLUMINA;Paired;500;SRX1115934;359744746;251;NEW	SAL_BA1673AA	Food	Plant	fennel ground	2015	6			Asia	India							Chester	I				Food and Drug Administration - Center for Food Safety and Applied Nutrition (US)		PRJNA186035	SRP018785	SAMN03857085	SRS1009381	2015-08-26	2015-07-22	NaN	36224	36224	36224	36224	36224	36224	31809	31809	1384	1384	118	118	2	2
SAL_BA1690AA	FDA622176	SRR2124392;ILLUMINA;Paired;500;SRX1115909;341334680;235;NEW	SAL_BA1690AA	Food	Dairy	istanbolli white cheese	2010	4			Africa	Egypt							47:Z4,Z23:-	I				Food and Drug Administration - Center for Food Safety and Applied Nutrition (US)		PRJNA186035	SRP018785	SAMN02844820	SRS1009356	2015-08-26	2015-07-22	NaN	36207	36207	36207	36207	36207	36207	36207	36207	36207	36207	36207	31468	2	2
SAL_BA1696AA	CFSAN034215	SRR2124379;ILLUMINA;Paired;500;SRX1115896;285438496;212;Assembled	SAL_BA1696AA	Food	Avian	food (raw):foodon_03311126, hen egg (whole):foodon_03316061; avian, eggs; product egg raw whole	2013				North America	United States	Minnesota						Braenderup	I				FOOD AND DRUG ADMINISTRATION, CENTER FOR FOOD SAFETY AND APPLIED NUTRITION		PRJNA242847	SRP040648	SAMN03769235	SRS1009329	2015-08-26	2015-07-22	NaN	36202	36202	36202	36202	22991	22991	185	185	185	185	185	185	2	2
SAL_BA1698AA	CFSAN030082	SRR2124377;ILLUMINA;Paired;500;SRX1115894;247557702;229;NEW	SAL_BA1698AA	Poultry	Poultry	food (raw):foodon_03311126, hen egg (whole):foodon_03316061; avian, eggs; product egg raw whole	2012				North America	United States	Georgia						4,5,12:I:-	I				Food and Drug Administration - Center for Food Safety and Applied Nutrition (US)		PRJNA242847	SRP040648	SAMN03464568	SRS969276	2015-08-26	2015-07-22	NaN	36200	36200	36200	36200	36200	48	48	48	2	2	2	2	2	2
SAL_BA1705AA	CFSAN034218	SRR2124366;ILLUMINA;Paired;500;SRX1115883;226495080;210;NEW	SAL_BA1705AA	Food	Poultry	product-eggs-raw-yolks	2013				North America	United States	Iowa						Braenderup	I				Food and Drug Administration - Center for Food Safety and Applied Nutrition (US)		PRJNA242847	SRP040648	SAMN03769238	SRS1009326	2015-08-26	2015-07-22	NaN	36195	36195	36195	36168	22991	22991	185	185	185	185	185	185	2	2
SAL_BA1722AA	FDA592570 37 1-1	SRR2124334;ILLUMINA;Paired;500;SRX1115851;276000604;251;Assembled	SAL_BA1722AA	Environment	Soil/Dust	swab	2010	1			North America	United States	California						Amsterdam	I				Food and Drug Administration - Center for Food Safety and Applied Nutrition (US)		PRJNA186035	SRP018785	SAMN02846714	SRS1009266	2015-08-26	2015-07-22	NaN	36179	36179	36179	36179	36179	36179	470	470	470	470	470	470	470	2
SAL_BA1729AA	FDA632439	SRR2124319;ILLUMINA;Paired;500;SRX1115836;277489368;234;Assembled	SAL_BA1729AA	Aquatic Animal	Fish	pabda (fish)	2010	6			Asia	Bangladesh							Sundsvall	I				Food and Drug Administration - Center for Food Safety and Applied Nutrition (US)		PRJNA186035	SRP018785	SAMN02844843	SRS1009278	2015-08-26	2015-07-22	NaN	36173	36173	36173	36173	36173	36173	36173	36173	33385	6112	6112	6112	2	2
SAL_BA1737AA	CFSAN034229	SRR2124297;ILLUMINA;Paired;500;SRX1115814;260534736;198;NEW	SAL_BA1737AA	Food	Avian	food (raw):foodon_03311126, hen egg (whole):foodon_03316061; avian, eggs; product egg raw whole	2013				North America	United States	Iowa						Braenderup	I				Food and Drug Administration - Center for Food Safety and Applied Nutrition (US)		PRJNA242847	SRP040648	SAMN03769249	SRS1009297	2015-08-26	2015-07-22	NaN	36168	36168	36168	36168	22991	22991	185	185	185	185	185	185	2	2
SAL_BA1744AA	CFSAN034216	SRR2124282;ILLUMINA;Paired;500;SRX1115800;367032212;218;Assembled	SAL_BA1744AA	Food	Avian	food (raw):foodon_03311126, hen egg (whole):foodon_03316061; avian, eggs; product egg raw whole	2013				North America	United States	Minnesota						Braenderup	I				Food and Drug Administration - Center for Food Safety and Applied Nutrition (US)		PRJNA242847	SRP040648	SAMN03769236	SRS1009310	2015-08-26	2015-07-22	NaN	36161	36161	36161	36161	22991	22991	185	185	185	185	185	185	2	2
SAL_BA1767AA	FDA323238 2-7	SRR2107131;ILLUMINA;Paired;500;SRX1100882;330884900;230;NEW	SAL_BA1767AA	Wild Animal	Amphibian	frz frog legs	2005	3			Asia	China							Anfo	I				Food and Drug Administration - Center for Food Safety and Applied Nutrition (US)		PRJNA186035	SRP018785	SAMN02845639	SRS995431	2015-08-26	2015-07-20	NaN	36143	36143	36143	36143	36143	36143	36143	36143	36143	36143	36143	12468	2	2
SAL_BA1773AA	FDA332902 C1-12	SRR2107092;ILLUMINA;Paired;500;SRX1100844;571920426;231;Assembled	SAL_BA1773AA	ND	ND/Others	red arbol powder	2005	5			North America	Mexico							Mgulani	I				Food and Drug Administration - Center for Food Safety and Applied Nutrition (US)		PRJNA186035	SRP018785	SAMN02845664	SRS995391	2015-08-26	2015-07-20	NaN	36138	36006	36006	36006	36006	36006	36006	34322	34322	1533	1533	1533	2	2
SAL_BA1830AA	FDA301953 4-1	SRR2104612;ILLUMINA;Paired;500;SRX1098809;814309260;251;NEW	SAL_BA1830AA	Environment	Plant	white pepper	2004	10			Europe	France							Carrau	I				Food and Drug Administration - Center for Food Safety and Applied Nutrition (US)		PRJNA186035	SRP018785	SAMN02845560	SRS993382	2015-08-27	2015-07-16	NaN	36095	36095	36095	36095	36095	36095	36095	36095	363	363	363	363	2	2
SAL_BA1920AA	FDA387152	SRR2102466;ILLUMINA;Paired;500;SRX1097071;453754326;213;NEW	SAL_BA1920AA	Environment	Plant	crushed chipotle pepper	2006	8			North America	Mexico							Hindmarsh	I				Food and Drug Administration - Center for Food Safety and Applied Nutrition (US)		PRJNA186035	SRP018785	SAMN02844416	SRS992364	2015-08-27	2015-07-14	NaN	36023	36023	36023	36023	36023	36023	33970	94	94	94	94	94	2	2
SAL_BA1923AA	FDA383698 1-1	SRR2102462;ILLUMINA;Paired;500;SRX1097068;629931826;229;NEW	SAL_BA1923AA	Environment	Plant	ground pepper	2006	7			North America	Mexico							Tucson	I				Food and Drug Administration - Center for Food Safety and Applied Nutrition (US)		PRJNA186035	SRP018785	SAMN02845801	SRS992355	2015-08-27	2015-07-14	NaN	36022	36022	36022	36022	36022	36022	36022	5653	5653	5653	363	363	2	2
SAL_BA1982AA	FDA500827	SRR2102375;ILLUMINA;Paired;500;SRX1096976;615395776;232;NEW	SAL_BA1982AA	Animal Feed	Plant	soybean meal	2009	7			North America	United States	Pennsylvania						Braenderup	I				Food and Drug Administration - Center for Food Safety and Applied Nutrition (US)		PRJNA186035	SRP018785	SAMN02918554	SRS992273	2015-08-27	2015-07-14	NaN	35970	35970	35970	35970	35970	185	185	185	185	185	185	185	2	2
SAL_BA1994AA	TX-ACF1402019	SRR2096628;ILLUMINA;Paired;500;SRX1091729;401290344;234;NEW	SAL_BA1994AA	Livestock	Bovine	ground beef food product:foodon_00001282; beef; ground beef	2014	8			North America	United States	Texas						Lille	I				Food and Drug Administration - Center for Food Safety and Applied Nutrition (US)		PRJNA284276	SRP059203	SAMN03702739	SRS987365	2015-08-27	2015-07-10	NaN	35960	35960	35960	35960	35960	6224	2927	99	99	99	99	99	99	2
SAL_BA2013AA	ADRDL-14-9169	SRR2096605;ILLUMINA;Paired;500;SRX1091706;333712852;233;NEW	SAL_BA2013AA	Livestock	Swine	Sus scrofa; porcine feces	2014	5			North America	United States	South Dakota						Braenderup	I				Food and Drug Administration - Center for Food Safety and Applied Nutrition (US)		PRJNA280335	SRP059853	SAMN03734305	SRS987351	2015-08-27	2015-07-10	NaN	35943	35943	35943	35943	35943	35943	185	185	185	185	185	185	2	2
SAL_BA2136AA	CFSAN000189	SRR926339;PACBIO_SMRT;Single;;SRX314707;;;NEW,SRR926340;PACBIO_SMRT;Single;;SRX314707;;;NEW,GCF_000439415;Complete Genome;;;;;;Complete Genome,SRR926335;PACBIO_SMRT;Single;;SRX314707;;;NEW,SRR926334;PACBIO_SMRT;Single;;SRX314707;;;NEW,SRR10337242;OXFORD_NANOPORE;Single;;SRX7047324;;;SRA,SRR9043663;ILLUMINA;Paired;500;SRX5820202;;;SRA,GCF_009648715;Complete Genome;;;;;;Complete Genome,SRR921431;PA…	SAL_BA2136AA	Food	ND/Others	food	2003	5	13		Asia	India							Bareilly	I				Food and Drug Administration-College Park		PRJNA159279	SRP012356	SAMN01823701	SRS452288	2015-08-27	2013-03-15	NaN	28991	28991	28991	28991	899	899	899	899	899	101	101	101	2	2
SAL_BA2174AA	FDA913015-1	SRR2086987;ILLUMINA;Paired;500;SRX1081028;581916786;159;NEW	SAL_BA2174AA	Environment	Plant	dried crushed okra powder	2015	6			Africa	Ivory Coast												Food and Drug Administration - Center for Food Safety and Applied Nutrition (US)		PRJNA186035	SRP018785	SAMN03799743	SRS978956	2015-08-27	2015-07-06	NaN	35806	35806	35806	35806	35806	35806	35806	35806	35806	35806	35806	35806	2	2
SAL_BA2179AA	CFSAN034143	SRR2086982;ILLUMINA;Paired;500;SRX1081023;406042440;222;NEW	SAL_BA2179AA	Food	Avian	food (raw):foodon_03311126, hen egg white food product:foodon_03304840; avian, eggs; product egg raw white	2012				North America	United States	Iowa						Braenderup	I				Food and Drug Administration - Center for Food Safety and Applied Nutrition (US)		PRJNA242847	SRP040648	SAMN03763532	SRS978961	2015-08-27	2015-07-06	NaN	35802	35802	35802	35802	35802	35802	185	185	185	185	185	185	2	2
SAL_BA2184AA	CFSAN034145	SRR2086977;ILLUMINA;Paired;500;SRX1081018;284628168;219;NEW	SAL_BA2184AA	Food	Avian	food (raw):foodon_03311126, hen egg (whole):foodon_03316061; avian, eggs; product egg raw whole	2012				North America	United States	Utah						Braenderup	I				Food and Drug Administration - Center for Food Safety and Applied Nutrition (US)		PRJNA242847	SRP040648	SAMN03763534	SRS978966	2015-08-27	2015-07-06	NaN	35797	35797	35797	35797	35797	17208	185	185	185	185	185	185	2	2
SAL_BA2224AA	FDA914121	SRR2086583;ILLUMINA;Paired;500;SRX1080627;416284002;251;NEW	SAL_BA2224AA	Aquatic Animal	Fish	frozen whole bass	2015	6			Asia	Taiwan							Lansing (Predicted)					FDA Center for Food Safety and Applied Nutrition		PRJNA186035	SRP018785	SAMN03813734	SRS978517	2015-08-27	2015-07-06	NaN	35765	35765	35765	15151	15151	15151	15151	15151	15151	15151	15151	15151	2	2
SAL_BA2234AA	FDA904783-2	SRR2086572;ILLUMINA;Paired;500;SRX1080616;402427540;215;NEW	SAL_BA2234AA	Environment	Plant	sunflower seeds	2015	4			Europe	Bulgaria												Food and Drug Administration - Center for Food Safety and Applied Nutrition (US)		PRJNA186035	SRP018785	SAMN03813731	SRS978526	2015-08-27	2015-07-06	NaN	35757	35757	35757	35757	16337	16337	6876	6876	6876	6876	6876	6876	2	2
SAL_BA2252AA	FDA455810	SRR2086558;ILLUMINA;Paired;500;SRX1080602;431947520;160;NEW	SAL_BA2252AA	Aquatic Animal	Fish	ground salmon, frozen scraps	2008	6			North America	United States	Massachusetts						Braenderup	I				Food and Drug Administration - Center for Food Safety and Applied Nutrition (US)		PRJNA186035	SRP018785	SAMN02918518	SRS978540	2015-08-27	2015-07-06	NaN	35742	35742	35742	20019	20019	185	185	185	185	185	185	185	2	2
SAL_BA2254AA	FDA458067	SRR2086557;ILLUMINA;Paired;500;SRX1080601;443559756;159;NEW	SAL_BA2254AA	Environment	Plant	dry black mulberry	2008	2			Asia	Pakistan							Tomegbe	II				Food and Drug Administration - Center for Food Safety and Applied Nutrition (US)		PRJNA186035	SRP018785	SAMN02844588	SRS978541	2015-08-27	2015-07-06	NaN	35740	35740	35740	35740	35740	35740	35740	35740	30581	14015	14015	14015	4139	724
SAL_BA2581AA	FDA210405-2	SRR2078199;ILLUMINA;Paired;500;SRX1073061;386952480;171;NEW	SAL_BA2581AA	Aquatic Animal	Shellfish	raw shrimp	2003	1			Asia	India							Portland	I				Food and Drug Administration - Center for Food Safety and Applied Nutrition (US)		PRJNA186035	SRP018785	SAMN02845251	SRS971942	2015-08-27	2015-06-30	NaN	35486	35486	35486	35486	35486	35486	35486	35486	35486	35486	35486	13719	13258	2
SAL_BA2640AA	FDA586004	SRR2076035;ILLUMINA;Paired;500;SRX1070977;311899362;219;NEW	SAL_BA2640AA	Animal Feed	Plant	animal feed:envo_02000047, canola meal:foodon_00002694; animal feed; animal feed canola meal	2009	11			North America	Canada							Ealing	I				Food and Drug Administration - Center for Food Safety and Applied Nutrition (US)		PRJNA186035	SRP018785	SAMN02918606	SRS970083	2015-08-27	2015-06-30	NaN	35438	35438	35438	35438	35438	35438	5930	5930	5930	5930	5930	5930	2	2
SAL_BA2663AA	FDA581965	SRR2075998;ILLUMINA;Paired;500;SRX1070939;483429408;187;NEW	SAL_BA2663AA	Aquatic Animal	Shellfish	shrimp, frz	2009	10			Asia	Bangladesh							Tananarive	I				Food and Drug Administration - Center for Food Safety and Applied Nutrition (US)		PRJNA186035	SRP018785	SAMN02844777	SRS970045	2015-08-27	2015-06-30	NaN	35419	35419	35419	35419	21706	21706	21706	21706	5901	5901	20	20	2	2
SAL_BA2752AA	CFSAN030099	SRR2075188;ILLUMINA;Paired;302;SRX1070221;217671716;149;NEW	SAL_BA2752AA	Food	Avian	food (raw):foodon_03311126, hen egg (whole):foodon_03316061; avian, eggs; product egg raw whole	2012				North America	United States	Indiana						Braenderup	I				Food and Drug Administration - Center for Food Safety and Applied Nutrition (US)		PRJNA242847	SRP040648	SAMN03464585	SRS969418	2015-08-27	2015-06-29	NaN	35343	35343	35343	35343	35343	35343	185	185	185	185	185	185	2	2
SAL_BA2763AA	CFSAN030638	SRR2075177;ILLUMINA;Paired;302;SRX1070211;154539000;150;NEW	SAL_BA2763AA	Environment	Water/River	water	2014	9			North America	United States	South Carolina						Braenderup (Predicted)					FOOD AND DRUG ADMINISTRATION, CENTER FOR FOOD SAFETY AND APPLIED NUTRITION		PRJNA186035	SRP018785	SAMN03464151	SRS969426	2015-08-27	2015-06-29	NaN	35333	35333	9699	9699	9699	185	185	185	185	185	185	185	2	2
SAL_BA2781AA	FDA913398 C1-1	SRR2075153;ILLUMINA;Paired;500;SRX1070186;521537622;179;Assembled	SAL_BA2781AA	Environment	Plant	macadamia nuts	2015	6			North America	United States	Colorado						Nieukerk	II				Food and Drug Administration - Center for Food Safety and Applied Nutrition (US)		PRJNA186035	SRP018785	SAMN03765216	SRS969447	2015-08-27	2015-06-29	NaN	35318	35318	35265	35265	35265	35265	35265	35265	35265	35265	35265	35265	4139	724
SAL_BA2805AA	CFSAN030640	SRR2075139;ILLUMINA;Paired;302;SRX1070171;317592000;150;NEW	SAL_BA2805AA	Environment	Water/River	water	2014	9			North America	United States	South Carolina						Braenderup (Predicted)					Food and Drug Administration - Center for Food Safety and Applied Nutrition (US)		PRJNA186035	SRP018785	SAMN03464153	SRS969458	2015-08-27	2015-06-29	NaN	35300	9699	9699	9699	9699	185	185	185	185	185	185	185	2	2
SAL_BA2837AA	CFSAN032972	SRR2075094;ILLUMINA;Paired;302;SRX1070127;137718600;150;NEW	SAL_BA2837AA	Food	Avian	food (raw):foodon_03311126, hen egg white food product:foodon_03304840; avian, eggs; product egg raw white	2012				North America	United States	Iowa						Braenderup	I				Food and Drug Administration - Center for Food Safety and Applied Nutrition (US)		PRJNA242847	SRP040648	SAMN03649171	SRS969317	2015-08-27	2015-06-29	NaN	35273	35273	35273	35273	35273	17208	185	185	185	185	185	185	2	2
SAL_BA2847AA	CFSAN030487	SRR2075087;ILLUMINA;Paired;302;SRX1070120;174877724;149;NEW	SAL_BA2847AA	Food	Avian	food (raw):foodon_03311126, hen egg (whole):foodon_03316061; avian, eggs; product egg raw whole	2012				North America	United States	New York						Braenderup	I				Food and Drug Administration - Center for Food Safety and Applied Nutrition (US)		PRJNA242847	SRP040648	SAMN03435383	SRS969322	2015-08-27	2015-06-29	NaN	35266	35266	35266	35227	35227	1470	185	185	185	185	185	185	2	2
SAL_BA2848AA	FDA913398 C2-13	SRR2075085;ILLUMINA;Paired;500;SRX1070118;494715068;197;NEW	SAL_BA2848AA	Environment	Plant	macadamia nuts	2015	6			North America	United States	Colorado							II				Food and Drug Administration - Center for Food Safety and Applied Nutrition (US)		PRJNA186035	SRP018785	SAMN03765217	SRS969298	2015-08-27	2015-06-29	NaN	35265	35265	35265	35265	35265	35265	35265	35265	35265	35265	35265	35265	4139	724
SAL_BA2852AA	CFSAN030853	SRR2075080;ILLUMINA;Paired;302;SRX1070112;212516700;150;NEW	SAL_BA2852AA	Food	Avian	food (raw):foodon_03311126, hen egg (whole):foodon_03316061; avian, eggs; product egg raw whole	2012				North America	United States	Washington						Braenderup	I				Food and Drug Administration - Center for Food Safety and Applied Nutrition (US)		PRJNA186035	SRP018785	SAMN03458445	SRS969297	2015-08-27	2015-06-29	NaN	35262	35262	35262	35262	17208	17208	185	185	185	185	185	185	2	2
SAL_BA2857AA	CFSAN030095	SRR2075075;ILLUMINA;Paired;302;SRX1070107;222547200;150;NEW	SAL_BA2857AA	Food	Avian	food (raw):foodon_03311126, hen egg (whole):foodon_03316061; avian, eggs; product egg raw whole	2012				North America	United States	Iowa						Braenderup	I				Food and Drug Administration - Center for Food Safety and Applied Nutrition (US)		PRJNA242847	SRP040648	SAMN03464581	SRS969295	2015-08-27	2015-06-29	NaN	35259	35259	35259	35259	35259	17208	185	185	185	185	185	185	2	2
SAL_BA2861AA	CFSAN030830	SRR2075071;ILLUMINA;Paired;302;SRX1070103;457361100;150;NEW	SAL_BA2861AA	Food	Avian	food (raw):foodon_03311126, hen egg (whole):foodon_03316061; avian, eggs; product egg raw whole	2012				North America	United States	Georgia						Braenderup	I				Food and Drug Administration - Center for Food Safety and Applied Nutrition (US)		PRJNA186035	SRP018785	SAMN03458422	SRS969287	2015-08-27	2015-06-29	NaN	35255	35255	35255	35255	22686	17208	185	185	185	185	185	185	2	2
SAL_BA2869AA	CFSAN030641	SRR2075062;ILLUMINA;Paired;302;SRX1070094;231513300;150;NEW	SAL_BA2869AA	Environment	Water/River	water	2014	9			North America	United States	South Carolina						Braenderup (Predicted)					Food and Drug Administration - Center for Food Safety and Applied Nutrition (US)		PRJNA186035	SRP018785	SAMN03464154	SRS969280	2015-08-27	2015-06-29	NaN	35249	35249	9699	9699	9699	185	185	185	185	185	185	185	2	2
SAL_BA2872AA	CFSAN030840	SRR2075057;ILLUMINA;Paired;302;SRX1070089;329472900;150;NEW	SAL_BA2872AA	Food	Avian	food (raw):foodon_03311126, hen egg (whole):foodon_03316061; avian, eggs; product egg raw whole	2012				North America	United States	Iowa						Braenderup	I				Food and Drug Administration - Center for Food Safety and Applied Nutrition (US)		PRJNA186035	SRP018785	SAMN03458432	SRS969209	2015-08-27	2015-06-29	NaN	35247	35247	35247	22649	22649	17208	185	185	185	185	185	185	2	2
SAL_BA2873AA	CFSAN030834	SRR2075056;ILLUMINA;Paired;302;SRX1070088;250480622;149;NEW	SAL_BA2873AA	Food	Avian	food (raw):foodon_03311126, hen egg (whole):foodon_03316061; avian, eggs; product egg raw whole	2012				North America	United States	New Jersey						Braenderup	I				Food and Drug Administration - Center for Food Safety and Applied Nutrition (US)		PRJNA186035	SRP018785	SAMN03458426	SRS969196	2015-08-27	2015-06-29	NaN	35246	35246	35246	35246	22991	22991	185	185	185	185	185	185	2	2
SAL_BA2880AA	CFSAN030854	SRR2075047;ILLUMINA;Paired;302;SRX1070079;298938600;150;NEW	SAL_BA2880AA	Food	Avian	food (raw):foodon_03311126, hen egg (whole):foodon_03316061; avian, eggs; product egg raw whole	2012				North America	United States	Washington						Braenderup	I				Food and Drug Administration - Center for Food Safety and Applied Nutrition (US)		PRJNA186035	SRP018785	SAMN03458446	SRS969010	2015-08-27	2015-06-29	NaN	35239	35239	35239	35239	17208	17208	185	185	185	185	185	185	2	2
SAL_BA2892AA	CFSAN030493	SRR2075033;ILLUMINA;Paired;302;SRX1070065;212647436;149;NEW	SAL_BA2892AA	Food	Poultry	product-eggs-raw-yolks	2012				North America	United States	Nebraska						Braenderup	I				Food and Drug Administration - Center for Food Safety and Applied Nutrition (US)		PRJNA242847	SRP040648	SAMN03435389	SRS969021	2015-08-27	2015-06-29	NaN	35228	35228	35228	22657	22657	17208	185	185	185	185	185	185	2	2
SAL_BA2893AA	CFSAN030093	SRR2075032;ILLUMINA;Paired;302;SRX1070064;361101300;150;NEW	SAL_BA2893AA	Food	Poultry	product-eggs-raw-yolks	2012				North America	United States	New York						Braenderup	I				Food and Drug Administration - Center for Food Safety and Applied Nutrition (US)		PRJNA242847	SRP040648	SAMN03464579	SRS969022	2015-08-27	2015-06-29	NaN	35227	35227	35227	35227	35227	1470	185	185	185	185	185	185	2	2
SAL_BA2901AA	CFSAN030637	SRR2075021;ILLUMINA;Paired;302;SRX1070054;179177268;149;NEW	SAL_BA2901AA	Environment	Water/River	water	2014	9			North America	United States	South Carolina						Braenderup (Predicted)					FDA Center for Food Safety and Applied Nutrition		PRJNA186035	SRP018785	SAMN03464150	SRS969024	2015-08-27	2015-06-29	NaN	35220	35220	9699	9699	9699	185	185	185	185	185	185	185	2	2
SAL_BA2902AA	CFSAN030502	SRR2075020;ILLUMINA;Paired;302;SRX1070053;418778208;149;NEW	SAL_BA2902AA	Food	Poultry	product-eggs-raw-yolks	2012				North America	United States	Indiana						Braenderup	I				Food and Drug Administration - Center for Food Safety and Applied Nutrition (US)		PRJNA242847	SRP040648	SAMN03435398	SRS969025	2015-08-27	2015-06-29	NaN	35219	35219	35219	35219	3365	3365	185	185	185	185	185	185	2	2
SAL_BA2912AA	CFSAN030635	SRR2075009;ILLUMINA;Paired;302;SRX1070042;209052300;150;NEW	SAL_BA2912AA	Environment	Water/River	water	2014	9			North America	United States	South Carolina						Braenderup (Predicted)					FDA Center for Food Safety and Applied Nutrition		PRJNA186035	SRP018785	SAMN03464148	SRS968987	2015-08-27	2015-06-29	NaN	35211	35211	35211	9699	9699	185	185	185	185	185	185	185	2	2
SAL_BA2926AA	CFSAN030824	SRR2074995;ILLUMINA;Paired;302;SRX1070028;221134500;150;Assembled	SAL_BA2926AA	Food	Avian	food (raw):foodon_03311126, hen egg white food product:foodon_03304840; avian, eggs; product egg raw white	2012				North America	United States	Georgia						Braenderup	I				Food and Drug Administration - Center for Food Safety and Applied Nutrition (US)		PRJNA186035	SRP018785	SAMN03458416	SRS969037	2015-08-27	2015-06-29	NaN	35198	35198	35198	35198	35198	17208	185	185	185	185	185	185	2	2
SAL_BA2930AA	CFSAN030498	SRR2074991;ILLUMINA;Paired;302;SRX1070024;329511600;150;NEW	SAL_BA2930AA	Food	Poultry	product-eggs-raw-yolks	2012				North America	United States	Iowa						Braenderup	I				Food and Drug Administration - Center for Food Safety and Applied Nutrition (US)		PRJNA242847	SRP040648	SAMN03435394	SRS968981	2015-08-27	2015-06-29	NaN	35195	35195	35195	35195	35195	185	185	185	185	185	185	185	2	2
SAL_BA2936AA	CFSAN030492	SRR2074984;ILLUMINA;Paired;302;SRX1070017;340642012;149;NEW	SAL_BA2936AA	Food	Avian	food (raw):foodon_03311126, hen egg (whole):foodon_03316061; avian, eggs; product egg raw whole	2012				North America	United States	Texas						Braenderup	I				Food and Drug Administration - Center for Food Safety and Applied Nutrition (US)		PRJNA242847	SRP040648	SAMN03435388	SRS968976	2015-08-27	2015-06-29	NaN	35191	35191	35191	35191	35191	17208	185	185	185	185	185	185	2	2
SAL_BA2940AA	CFSAN030846	SRR2074979;ILLUMINA;Paired;302;SRX1070012;255214800;150;NEW	SAL_BA2940AA	Food	Avian	food (raw):foodon_03311126, hen egg white food product:foodon_03304840; avian, eggs; product egg raw white	2012				North America	United States	Texas						Braenderup	I				Food and Drug Administration - Center for Food Safety and Applied Nutrition (US)		PRJNA186035	SRP018785	SAMN03458438	SRS968975	2015-08-27	2015-06-29	NaN	35188	35188	22645	22645	22645	17208	185	185	185	185	185	185	2	2
SAL_BA2975AA	AZ_TG68176	SRR1002846;ILLUMINA;Paired;500;SRX360322;248996500;250;NEW	SAL_BA2975AA	Poultry	Poultry	chicken breast	2009				North America	United States	New Mexico						Braenderup	I				Food and Drug Administration - Center for Food Safety and Applied Nutrition (US)		PRJNA183847	SRP028894	SAMN02261129	SRS487526	2015-08-27	2013-09-25	NaN	35167	35167	35167	4157	4157	185	185	185	185	185	185	185	2	2
SAL_BA2989AA	AZ_TG68128	SRR1002839;ILLUMINA;Paired;500;SRX360314;318637500;250;NEW	SAL_BA2989AA	Poultry	Poultry	chicken breast	2009				North America	United States	New Mexico						Braenderup	I				Food and Drug Administration - Center for Food Safety and Applied Nutrition (US)		PRJNA183847	SRP028894	SAMN02261117	SRS487518	2015-08-27	2013-09-25	NaN	35154	35154	6141	6141	6141	6141	185	185	185	185	185	185	2	2
SAL_BA3015AA	NY_FSL S10-1628	SRR1002826;ILLUMINA;Paired;500;SRX360301;566967680;205;NEW	SAL_BA3015AA	Environment	Water/River	water	2011	9			North America	United States	New York						50:r:z (Predicted)	IIIb				US Food and Drug Administration		PRJNA183850	SRP028607	SAMN01902471	SRS487505	2015-08-27	2013-09-25	NaN	35139	30856	30856	30856	30856	30856	30856	29047	29047	6300	6300	1	1	1
SAL_BA3035AA	NY_FSL S10-1031	SRR1002808;ILLUMINA;Paired;500;SRX360282;541386912;228;NEW	SAL_BA3035AA	Environment	Water/River	water	2010	10			North America	United States	Florida						Thompson	I				Food and Drug Administration - Center for Food Safety and Applied Nutrition (US)		PRJNA183850	SRP028607	SAMN01902458	SRS487494	2015-08-27	2013-09-25	NaN	35123	35123	35123	35123	119	119	119	119	119	119	119	119	2	2
SAL_BA3037AA	NY_FSL S10-1092	SRR1002807;ILLUMINA;Paired;500;SRX360281;709679592;178;NEW	SAL_BA3037AA	Environment	Soil/Dust	produce field - drag swab	2010	10			North America	United States	Florida						Saphra	I				Food and Drug Administration - Center for Food Safety and Applied Nutrition (US)		PRJNA183850	SRP028607	SAMN01902457	SRS487493	2015-08-27	2013-09-25	NaN	35121	35121	35121	35121	35121	35121	35121	35121	35121	35121	3664	3664	2	2
SAL_BA3046AA	FDA396253 1-10	SRR2070975;ILLUMINA;Paired;500;SRX1066143;558598950;189;NEW	SAL_BA3046AA	Environment	Plant	cantaloupe	2006	11			North America	Mexico							Saphra	I				Food and Drug Administration - Center for Food Safety and Applied Nutrition (US)		PRJNA186035	SRP018785	SAMN02845837	SRS966087	2015-08-27	2015-06-24	NaN	35112	35112	35112	35112	35112	35112	3664	3664	3664	3664	3664	3664	2	2
SAL_BA3226AA	PNUSAS000447	SRR2193685;ILLUMINA;Paired;;SRX1168182;276226006;241;NEW,SRR2058219;ILLUMINA;Paired;500;SRX1055002;276226006;241;NEW	SAL_BA3226AA	Human	Human	Age: 60-69; stool	2015	4			North America	United States							Braenderup (Predicted)					Centers for Disease Control and Prevention - PulseNet		PRJNA230403	SRP040281	SAMN03763872	SRS957684	2015-08-27	2015-06-10	NaN	34948	34948	34948	34948	34948	185	185	185	185	185	185	185	2	2
SAL_BA3461AA	FDA911667-1	SRR2054385;ILLUMINA;Paired;500;SRX1051855;3216999880;230;NEW	SAL_BA3461AA	Food	Dairy	milk masala powder	2015	5			Asia	India												Food and Drug Administration - Center for Food Safety and Applied Nutrition (US)		PRJNA186035	SRP018785	SAMN03760079	SRS955988	2015-08-27	2015-06-06	NaN	34789	34789	34789	34789	34789	34789	34789	34789	34789	34789	34789	34789	2	2
SAL_BA3535AA	CFSAN029993	SRR2054197;ILLUMINA;Paired;302;SRX1051665;605556420;138;NEW	SAL_BA3535AA	Environment	Water/River	water	2014	8			North America	United States	Georgia						Braenderup (Predicted)					Food and Drug Administration - Center for Food Safety and Applied Nutrition (US)		PRJNA186035	SRP018785	SAMN03464092	SRS955828	2015-08-27	2015-06-05	NaN	34731	34731	34731	34731	34731	185	185	185	185	185	185	185	2	2
SAL_BA3564AA	CFSAN006250	SRR965174;ILLUMINA;Paired;500;SRX344488;59264432;226;NEW,SRR2054164;ILLUMINA;Paired;302;SRX1051632;1343650576;142;NEW	SAL_BA3564AA	Environment	Soil/Dust	environmental	2013	4			North America	Mexico	Sinaloa						Braenderup	I				Food and Drug Administration - Center for Food Safety and Applied Nutrition (US)		PRJNA217342	SRP029479	SAMN02335388	SRS476389	2015-08-27	2015-06-05	NaN	34711	34711	34711	34711	34711	34711	185	185	185	185	185	185	2	2
SAL_BA3725AA	2013K-0742	SRR2051436;ILLUMINA;Paired;500;SRX1048864;395826344;226;NEW,SRR2577506;ILLUMINA;Paired;;SRX1314659;395826344;226;NEW,SRR2577506;ILLUMINA;Paired;;SRX1314659;;;NEW	SAL_BA3725AA	Human	Human	Age: 50-59; stool	2013	4			North America	United States							Braenderup					Centers for Disease Control and Prevention - PulseNet		PRJNA230403	SRP040281	SAMN03754554	SRS953188	2015-08-27	2015-06-04	NaN	34587	34587	34587	34587	34587	34587	185	185	185	185	185	185	2	2
SAL_BA3727AA	2012K-1528	SRR2571589;ILLUMINA;Paired;;SRX1311063;;;NEW,SRR2051435;ILLUMINA;Paired;500;SRX1048863;552263992;239;NEW,SRR2571589;ILLUMINA;Paired;;SRX1311063;552263992;239;NEW	SAL_BA3727AA								North America	United States							Braenderup (Predicted)					Centers for Disease Control and Prevention - PulseNet		PRJNA230403	SRP040281	SAMN03754553	SRS953181	2015-08-27	2015-06-04	NaN	34585	34585	34585	34585	34585	1470	185	185	185	185	185	185	2	2
SAL_BA3889AA	OSF032578	SRR2047344;ILLUMINA;Paired;500;SRX1045621;261726732;213;Assembled	SAL_BA3889AA	Poultry	Poultry	chicken	2014	5			North America	United States	Pennsylvania						Braenderup (Predicted)					FDA Center for Food Safety and Applied Nutrition		PRJNA186035	SRP018785	SAMN03573280	SRS950817	2015-08-27	2015-06-02	NaN	33902	33902	23300	23300	23300	1470	185	185	185	185	185	185	2	2
SAL_BA3893AA	OSF032576	SRR2047342;ILLUMINA;Paired;500;SRX1045619;95185340;218;NEW	SAL_BA3893AA	Poultry	Poultry	chicken	2014	5			North America	United States	Arkansas						Braenderup (Predicted)					Food and Drug Administration - Center for Food Safety and Applied Nutrition (US)		PRJNA186035	SRP018785	SAMN03573278	SRS950819	2015-08-27	2015-06-02	NaN	34508	34508	34508	23300	23300	1470	185	185	185	185	185	185	2	2
SAL_BA3897AA	OSF032574	SRR2047335;ILLUMINA;Paired;500;SRX1045615;354147090;219;NEW	SAL_BA3897AA	Poultry	Poultry	chicken	2014	5			North America	United States	Alaska						Braenderup (Predicted)					FDA Center for Food Safety and Applied Nutrition		PRJNA186035	SRP018785	SAMN03573276	SRS950832	2015-08-27	2015-06-02	NaN	34506	34506	34506	34506	10278	1470	185	185	185	185	185	185	2	2
SAL_BA3915AA	OSF032566	SRR2047327;ILLUMINA;Paired;500;SRX1045607;331159600;200;NEW	SAL_BA3915AA	Poultry	Poultry	chicken	2014	5			North America	United States	Massachusetts						Braenderup (Predicted)					FDA Center for Food Safety and Applied Nutrition		PRJNA186035	SRP018785	SAMN03573268	SRS950812	2015-08-27	2015-06-02	NaN	33902	33902	23300	23300	23300	1470	185	185	185	185	185	185	2	2
SAL_BA3927AA	CFSAN004001	SRR972800;ILLUMINA;Paired;500;SRX346904;770676054;239;NEW,SRR3466983;ILLUMINA;Paired;500;SRX1736780;;;SRA	SAL_BA3927AA	Environment	Plant	thai peppers, fresh	2009	8	6		North America	Dominican Republic							Anatum	I				Food and Drug Administration - Center for Food Safety and Applied Nutrition (US)		PRJNA218323	SRP029688	SAMN02350504	SRS477833	2015-08-27	2013-09-06	NaN	34490	34490	34490	34490	34490	34490	7	7	5	5	5	5	2	2
SAL_BA3935AA	OSF032555	SRR2047314;ILLUMINA;Paired;500;SRX1045597;250492214;217;NEW	SAL_BA3935AA	Poultry	Poultry	chicken	2014	5			North America	United States	Texas						Braenderup (Predicted)					FDA Center for Food Safety and Applied Nutrition		PRJNA186035	SRP018785	SAMN03573257	SRS950799	2015-08-27	2015-06-02	NaN	33902	33902	23300	23300	23300	1470	185	185	185	185	185	185	2	2
SAL_BA3943AA	OSF032551	SRR2047310;ILLUMINA;Paired;500;SRX1045593;227098640;190;NEW	SAL_BA3943AA	Poultry	Poultry	chicken	2014	5			North America	United States	California						Braenderup (Predicted)					FDA Center for Food Safety and Applied Nutrition		PRJNA186035	SRP018785	SAMN03573253	SRS950803	2015-08-27	2015-06-02	NaN	34478	34478	23300	23300	23300	1470	185	185	185	185	185	185	2	2
SAL_BA3969AA	OSF032537	SRR2047298;ILLUMINA;Paired;500;SRX1045581;281719220;218;NEW	SAL_BA3969AA	Poultry	Poultry	chicken	2014	5			North America	United States	Arkansas						Braenderup (Predicted)					Food and Drug Administration - Center for Food Safety and Applied Nutrition (US)		PRJNA186035	SRP018785	SAMN03573239	SRS950791	2015-08-27	2015-06-02	NaN	33902	33902	23300	23300	23300	1470	185	185	185	185	185	185	2	2
SAL_BA3999AA	CFSAN004121	SRR972697;ILLUMINA;Paired;500;SRX346846;212166992;239;Assembled,SRR3242170;ILLUMINA;Paired;500;SRX1643544;;;SRA	SAL_BA3999AA	Environment	Water/River	irrigation water	2009	5			North America	United States	Florida						Saintpaul	I				Food and Drug Administration - Center for Food Safety and Applied Nutrition (US)		PRJNA218363	SRP029648	SAMN02350544	SRS477780	2015-08-27	2013-09-06	NaN	3393	3393	3393	3393	3393	3393	385	385	385	219	79	2	2	2
SAL_BA4013AA	CFSAN004125	SRR10001255;ILLUMINA;Paired;500;SRX6740190;;;SRA,SRR972688;ILLUMINA;Paired;500;SRX346838;154382096;194;Assembled,SRR3457708;ILLUMINA;Paired;500;SRX1733532;;;SRA	SAL_BA4013AA	Environment	Water/River	water	2008	7	20		North America	Mexico							Saintpaul	I				Food and Drug Administration - Center for Food Safety and Applied Nutrition (US)		PRJNA218365	SRP029641	SAMN02350546	SRS477772	2015-08-27	2013-09-06	NaN	34421	34421	385	385	385	385	385	385	385	219	79	2	2	2
SAL_BA4088AA	OSF032361	SRR2043310;ILLUMINA;Paired;500;SRX1041606;546567060;219;NEW	SAL_BA4088AA	Poultry	Poultry	chicken	2014	6			North America	United States	Kentucky						Braenderup (Predicted)					Food and Drug Administration - Center for Food Safety and Applied Nutrition (US)		PRJNA186035	SRP018785	SAMN03487687	SRS947996	2015-08-27	2015-05-28	NaN	33902	33902	23300	23300	23300	1470	185	185	185	185	185	185	2	2
SAL_BA4134AA	OSF032369	SRR2043287;ILLUMINA;Paired;500;SRX1041583;280967724;207;NEW	SAL_BA4134AA	Poultry	Poultry	chicken	2014	6			North America	United States	Arkansas						Braenderup (Predicted)					FDA Center for Food Safety and Applied Nutrition		PRJNA186035	SRP018785	SAMN03487695	SRS947976	2015-08-27	2015-05-28	NaN	33902	33902	23300	23300	23300	1470	185	185	185	185	185	185	2	2
SAL_BA4138AA	OSF032364	SRR2043285;ILLUMINA;Paired;500;SRX1041581;334058550;213;NEW	SAL_BA4138AA	Poultry	Poultry	chicken	2014	6			North America	United States	Arkansas						Braenderup (Predicted)					Food and Drug Administration - Center for Food Safety and Applied Nutrition (US)		PRJNA186035	SRP018785	SAMN03487690	SRS947978	2015-08-27	2015-05-28	NaN	33902	33902	23300	23300	23300	1470	185	185	185	185	185	185	2	2
SAL_BA4276AA	OSF032320	SRR2039150;ILLUMINA;Paired;500;SRX1037546;103182920;190;NEW	SAL_BA4276AA	Poultry	Poultry	chicken	2014	5			North America	United States	Oregon						Braenderup (Predicted)					FDA Center for Food Safety and Applied Nutrition		PRJNA186035	SRP018785	SAMN03487646	SRS944760	2015-08-27	2015-05-23	NaN	34257	34257	34257	34257	23300	1470	185	185	185	185	185	185	2	2
SAL_BA4330AA	OSF032315	SRR2039123;ILLUMINA;Paired;500;SRX1037519;331742034;183;NEW	SAL_BA4330AA	Poultry	Poultry	chicken	2014	5			North America	United States	Texas						Braenderup (Predicted)					FDA Center for Food Safety and Applied Nutrition		PRJNA186035	SRP018785	SAMN03487641	SRS944738	2015-08-27	2015-05-23	NaN	34212	34212	23300	23300	23300	1470	185	185	185	185	185	185	2	2
SAL_BA4420AA	OSF031246	SRR2035409;ILLUMINA;Paired;500;SRX1035575;376192476;209;NEW	SAL_BA4420AA	Poultry	Poultry	chicken	2014	4			North America	United States	Texas						Braenderup (Predicted)					FDA Center for Food Safety and Applied Nutrition		PRJNA186035	SRP018785	SAMN03464891	SRS942964	2015-08-27	2015-05-21	NaN	34141	34141	23300	23300	23300	1470	185	185	185	185	185	185	2	2
SAL_BA4570AA	CFSAN029925	SRR2032005;ILLUMINA;Paired;500;SRX1032499;309317740;214;Assembled	SAL_BA4570AA	Environment	Soil/Dust	soil	2014	7			North America	United States	South Carolina						Braenderup (Predicted)					FDA Center for Food Safety and Applied Nutrition		PRJNA186035	SRP018785	SAMN03464024	SRS940131	2015-08-27	2015-05-24	NaN	34038	33344	22342	22342	22342	185	185	185	185	185	185	185	2	2
SAL_BA4588AA	CFSAN029924	SRR2031996;ILLUMINA;Paired;500;SRX1032489;309791804;217;Assembled	SAL_BA4588AA	Environment	Soil/Dust	soil	2014	7			North America	United States	South Carolina						Braenderup (Predicted)					FDA Center for Food Safety and Applied Nutrition		PRJNA186035	SRP018785	SAMN03464023	SRS940129	2015-08-27	2015-05-24	NaN	34038	33344	22342	22342	22342	185	185	185	185	185	185	185	2	2
SAL_BA4643AA	ATCC BAA-664	SRR965706;ILLUMINA;Paired;500;SRX344990;26277770;185;NEW,SRR1177337;ILLUMINA;Paired;500;SRX476524;442725660;195;NEW	SAL_BA4643AA																Braenderup (Predicted)					Food and Drug Administration - Center for Food Safety and Applied Nutrition (US)		PRJNA183850	SRP028607	SAMN02298222	SRS476728	2015-08-27	2013-09-04	NaN	9268	9268	9268	9268	9268	185	185	185	185	185	185	185	2	2
[truncated: 3,665 more rows]

## Sheet: TS4-redudant_counts
Table S4. Total number of isolates before and after the redundant environmental isolates were removed for source attribution analysis.
[truncated: 33 more rows]

[truncated: 4 more sheets: TS5-clusters, TS6-AMR, TS7-core-accessory_stats, TS8-scoary2-and-gene-functions]
